# Supplementary material for: Rise to modern levels of ocean oxygenation coincided with the Cambrian radiation of animals
Source: Nat Commun. 2015 May 18;6:7142. doi: 10.1038/ncomms8142 (PMC4479002; doi:10.1038/ncomms8142)
Supplement: Supplementary Data 1 — Mo concentration and isotope composition for all samples analysed and compiled in this study. All Mo isotope data are renormalised relative to NIST-SRM-3134 molybdenum standard according to Goldberg et al. 2013. [file ncomms8142-s2.xls]

## Sheet: Chen et al. 2015
Location	Unit	Label	Depth	Time (Ma)	d98Mo (‰, NIST SRM3134)	Mo (ppm)	U (ppm)	Al (%)	Fe (%)	FeHR/FeT	FePy/FeHR	Redox	src
Xiaotan	Zhongyicun	09XTZ-15CX	191.6	535.2	1.99	47.8	40.2	3.77	2.19	0.864977	0.00527899	Ferruginous	This study
Anhui	Hetang	04HT-16	395.1	521	1.04	337.1	60.8	3.77	1.94			Euxinic	This study
Anhui	Hetang	04HT-15	394.6	521.242	-0.07	32	15.4	4	2.6			Euxinic	This study
Anhui	Hetang	04HT-14	393.1	521.97	0.38	35.1	17.5	3.92	2.42			Euxinic	This study
Anhui	Hetang	04HT-13	392.1	522.455	0.61	20.8	15.9	4.33	2.45			Euxinic	This study
Anhui	Hetang	04HT-12	390.6	523.182	0.37	6.2	9.2	4.67	2.3			Euxinic	This study
Anhui	Hetang	04HT-11	385.4	525.704	2.3	14	7.3	1.23	18.8			Euxinic	This study
Anhui	Hetang	04HT-10	383.8	526.48	-0.63	46.7	18.3	1.95	1.34			Euxinic	This study
Anhui	Hetang	04HT-9	381.5	527.596	-0.58	34.1	19.8	3.07	1.19			Euxinic	This study
Anhui	Hetang	04HT-8	380.2	528.226	-0.47	26.5	18.1	3.1	2.1			Euxinic	This study
Anhui	Hetang	04HT-7	378.9	528.857	0.12	45.9	20.5	3.05	1.22			Euxinic	This study
Anhui	Hetang	04HT-6	378.4	529.099	-0.09	38.3	18.6	3.15	0.46			Euxinic	This study
Anhui	Hetang	04HT-5	377.2	529.681	-0.34	28.3	18.4	3.28	2.91			Euxinic	This study
Anhui	Hetang	04HT-4-2	376.2	530.166	0.45	7.8	2.1	0.357	24			Euxinic	This study
Anhui	Hetang	04HT-3	375.1	530.7	0.94	11.4	1.9	0.594	20.6			Euxinic	This study
Anhui	Hetang	04HT-2	374.6	530.942	-0.12	35.8	15.4	4.02	1.81			Euxinic	This study
Anhui	Hetang	04HT-1	371.8	532.3	-0.31	42	11.1	3.98	0.69			Euxinic	This study
Anhui	Piyuancun	04PYC-20	336.1	542.432	0.62	1.3	1.6	0.121	0.221			Anoxic	This study
Anhui	Piyuancun	04PYC-18	317.8	543.172	0.57	0.4	1.2	0.216	0.137			Anoxic	This study
Anhui	Piyuancun	04PYC-15	284.7	544.511	0.18	0.8	4.9	0.119	0.262			Anoxic	This study
Anhui	Piyuancun	04PYC-12	228	546.805	0.67	2.6	1.8	0.321	0.317			Anoxic	This study
Anhui	Piyuancun	04PYC-10	216.6	547.266	0.82	0.8	1.8	0.301	0.188			Anoxic	This study
Anhui	Piyuancun	04PYC-8	196.3	548.087	0.59	0.6	1.2	0.105	0.137			Anoxic	This study
Anhui	Piyuancun	04PYC-5	166	549.313	0.27	0.4	2.8	0.079	0.136			Anoxic	This study
Anhui	Piyuancun	04PYC-3	136.8	550.494	0.39	0.7	3	0.0688	0.124			Anoxic	This study
Anhui	Lantian	04LT-23	84	578.234	1.26	0.3	0.2	0.175	1.14			Anoxic	This study
Anhui	Lantian	04LT-20	66.1	590.331	0.74	4.2	3.5	3.2	1.45			Oxic	This study
Anhui	Lantian	04LT-14	42.8	606.076	0.35	2.4	2.2	2.29	1.2			Anoxic	This study
Longbizui	Niutitang	08LBZ-25	91.7	518.3	0.76	36.6	9.1	5.84	2.62	0.991546	0.685182	Ferruginous	This study
Longbizui	Niutitang	08LBZ-24	85.7	518.9	1.94	87.5	27.4	5.52	3.72	0.984172	0.789376	Euxinic	This study
Longbizui	Niutitang	08LBZ-23	77.7	519.7	1.63	106.9	51.6	3.51	2.43	0.806118	0.663649	Ferruginous	This study
Longbizui	Niutitang	08LBZ-22	71.7	520.3	2.19	92.6	39.8	4.39	2.6	0.573354	0.73119	Euxinic	This study
Longbizui	Niutitang	08LBZ-21	64.7	521	1.97	106.7	44.4	7.3	3.18	1	0.79903	Euxinic	This study
Longbizui	Niutitang	08LBZ-20	56.7	527.457	0.89	65.4	26.3	4.24	2.17	0.662368	0.807047	Euxinic	This study
Longbizui	Niutitang	08LBZ-19	50.7	532.3	-0.51	24.6	6.4	0.894	0.53	0.731587	0.61897	Ferruginous	This study
Longbizui	Liuchapo	08LBZ-18	42.7	535.2	0.32	2.5	2.7	1.18	0.389	0.743959	0.621977	Ferruginous	This study
Longbizui	Liuchapo	08LBZ-17	35.7	537.737	-0.27	5.7	1.9	0.173	0.1	0.8623	0.579845	Ferruginous	This study
Longbizui	Liuchapo	08LBZ-15	16.7	544.745	0.38	2.5	3.3	0.839	0.211	0.819431	0.347021	Ferruginous	This study
Longbizui	Liuchapo	08LBZ-14	10.9	546.918	0.15	1.8	1.3	2.92	1.15	0.667661	0.468866	Ferruginous	This study
Longbizui	Liuchapo	08LBZ-11-1	6.2	548.678	0.19	2.4	4.3	3.49	1.96	1	0.734382	Euxinic	This study
Longbizui	Liuchapo	08LBZ-2	0	551	0.31	0.7	0.2	1.28	0.621	0.747343	0.711054	Euxinic	This study
09Yanjiahe_new	Shuijingtuo	09YS-4	4.8	520.62	2.21	11.3	5.3	0.264	0.376	0.943484	0.5074	Ferruginous	This study
09Yanjiahe_new	Shuijingtuo	09YS-3	3	520.8	1.57	60.5	45.8	5.58	3.36	0.46872	0.285732	Ferruginous	This study
09Yanjiahe_new	Shuijingtuo	09YS-2	2	520.9	2.16	10.3	17.5	0.199	3.52	0.667219	0.504345	Ferruginous	This study
09Yanjiahe_new	Shuijingtuo	09YS-1	1	521	1.57	15.1	17.4	0.188	1.03	0.729126	0.57257	Ferruginous	This study
Jijiawan	Shuijingtuo	09JJW-16	18.7	519.45	1.94	30.6	25	5.19	3.01	0.335535	0.326746	Ferruginous	This study
Jijiawan	Shuijingtuo	09JJW-15	10.7	520.25	1.64	44.4	64.6	4.87	3.05	0.424754	0.301042	Ferruginous	This study
Jijiawan	Shuijingtuo	09JJW-14	6.7	520.65	2.35	54.8	26.3	6.45	3.03	0.321683	0.338566	Ferruginous	This study
Jijiawan	Shuijingtuo	09JJW-13	5.2	520.8	0.49	140.5	86.8	0.271	1.18	0.465678	0.454959	Ferruginous	This study
Jijiawan	Shuijingtuo	09JJW-12	5.2	520.8	0.32	901.3	67	6.73	3.34	0.445569	0.194866	Ferruginous	This study
Jijiawan	Shuijingtuo	09JJW-10	3.2	521	0.42	141.9	45.6	6.83	3.82	0.611414	0.500942	Ferruginous	This study
Jijiawan	Yanjiahe	09JJW-7	0.2	521.3	1.42	0.5	1.3	0.317	0.35	0.943028	0.738593	Euxinic	This study
Jiulongwan	DoushantuoII	08JLW-49-1	74.5	577.655	-0.37	0.2	1.5	0.238	1.18	0.950847	0.026738	Ferruginous	This study
Jiulongwan	DoushantuoII	08JLW-39-1	59.3	586.022	0.22	0.2	0.5	0.441	0.834	0.878058	0.0409668	Ferruginous	This study
Jiulongwan	DoushantuoII	08JLW-36	33.2	616.249	0.94	1.2	0.7	0.586	1.97			Anoxic	This study
Jiulongwan	DoushantuoII	08JLW-26	15.2	633.185	0.72	0.9	1.6	0.716	1.02	0.862676	0.437455	Ferruginous	This study
Jiulongwan	DoushantuoII	08JLW-25	15	633.239	1.22	0.8	1	0.567	1.33	0.890227	0.58218	Ferruginous	This study
Jiulongwan	DoushantuoI	08JLW-24	8.5	634.99	0.62	2.4	2.7	0.9	1.74	0.919519	0.465363	Ferruginous	This study
Changxingpo	Datangpo	08CXP-17	2.2	662.87	0.66	7	1.1	2.57	1.8	0.513029	0.192486	Ferruginous	This study
Changxingpo	Datangpo	08CXP-16	2.1	662.879	1.02	6.5	0.9	2.27	1.79	0.705584	0.279491	Ferruginous	This study
Changxingpo	Datangpo	08CXP-15	1.9	662.898	0.92	8	1.4	3.38	2.34	0.399974	0.233177	Ferruginous	This study
Changxingpo	Datangpo	08CXP-14	1.8	662.907	0.67	5.4	1.6	5.2	1.97	0.416553	0.218751	Ferruginous	This study
Changxingpo	Datangpo	08CXP-13	1.6	662.926	1.24	13.5	2.6	4.85	1.53	0.525369	0.207654	Ferruginous	This study
Changxingpo	Datangpo	08CXP-12	1.5	662.935	1.29	18.7	2.6	9.4	1.88	0.426993	0.383741	Ferruginous	This study
Changxingpo	Datangpo	08CXP-11	1.5	662.935	0.75	23.9	4.7	16.2	2.21	0.384887	0.423231	Ferruginous	This study
Changxingpo	Datangpo	08CXP-10	1.3	662.954	0.71	9.4	2.3	6.93	3.51	0.470285	0.623978	Ferruginous	This study
Changxingpo	Datangpo	08CXP-9	1	662.981	0.78	13.4	3.8	10.6	2.99	0.449933	0.49803	Ferruginous	This study
Changxingpo	Datangpo	08CXP-4	0.8	663	1.57	51.1	4.4	14.6	11.5	0.23877	0.459222	Ferruginous	This study
Jiulongwan	DoushantuoIV	09JLW-41	161.3	551.229	1.52	31.9	12	1.21	0.843	1	0.569873	Ferruginous	This study
Jiulongwan	DoushantuoIV	09JLW-42	160.7	551.686	1.29	16.4	3.4	0.393	0.24	1	0.569395	Ferruginous	This study
Jiulongwan	DoushantuoIV	09JLW-45	159	552.983	0.14	91.8	11.2	6.16	3.39	0.882301	0.758943	Euxinic	This study
Jiulongwan	DoushantuoIV	09JLW-48	157.4	554.203	-0.01	139.2	16.8	8.3	2.91	0.868351	0.73608	Euxinic	This study
Jiulongwan	DoushantuoIV	09JLW-56	152.9	557.636	0.2	48.9	12.6	6.44	3.25	1	0.731491	Euxinic	This study
	Clegg Creek	Clegg 873-B8+22		365	1.56723	219.908		7.31572	6.37919	0.682951	0.784004	Euxinic	Dahl2010
	Clegg Creek	Clegg 873-B10+69		365	1.35537	157.466		7.01275	6.39421	0.570004	0.649295	Ferruginous	Dahl2010
	Chattanooga Shale	Chattanoga K8/7/94-22		367	1.64243	117.996		6.81139	8.88136	0.706883	0.802799	Euxinic	Dahl2010
	Chattanooga Shale	Chattanoga K8/7/94-23		367	1.83876	127.671		6.68577	10.0103	0.66027	0.701198	Euxinic	Dahl2010
	Geneseo formation		162.72	382.5	0.76	15		9.12			0.39	Ferruginous	Gordon2009
	Geneseo formation		163.12	382.5	1.07	33		8.13			0.21	Ferruginous	Gordon2009
	Geneseo formation		164.70	382.5	1.19	6		6.76			0.42	Ferruginous	Gordon2009
	Geneseo formation		166.90	382.5	1.12	28		6.29			0.29	Ferruginous	Gordon2009
	Geneseo formation		169.62	382.5	1.23	4		8.54			0.41	Ferruginous	Gordon2009
	Oatka Creek formation		329.48	392	1.27	2		3.43			0.52	Ferruginous	Gordon2009
	Oatka Creek formation		333.12	392	1.6	173		7.61			0.87	Euxinic	Gordon2009
	Oatka Creek formation		334.63	392	1.8	251		6.29			0.95	Euxinic	Gordon2009
	Oatka Creek formation		335.87	392	1.65	192		6.32			0.92	Euxinic	Gordon2009
	Oatka Creek formation		336.69	392	1.77	394		6.48			0.92	Euxinic	Gordon2009
	Oatka Creek formation		338.53	392	1.57	15		8.54			0.73	Euxinic	Gordon2009
	Oatka Creek formation		341.09	392	1.87	1		0.23			0.94	Euxinic	Gordon2009
	Soom Shale	K2.6		435	1.02957	33.8				0.300651	0.303995	Oxic	Dahl2010
	Soom Shale	K2.6A		435	1.17334	40.5				0.3526	0.277654	Oxic	Dahl2010
	Soom Shale	K2.7		435	1.19992	32.7				0.290398	0.294775	Oxic	Dahl2010
	Billegrav-1	BG-4	26.55	442.95	0.487074	17.5165		14.0612	6.72753	0.446723	0.777641	Euxinic	Dahl2010
	Lönstorp-1	Lön97154	64.90	441.17	0.404339	16.8917		11.3464	6.859	0.516692	0.738936	Euxinic	Dahl2010
	Lönstorp-1	Lön79002	72.40	442.53	0.678801	6.79526		12.917	5.96748	0.416375	0.716665	Euxinic	Dahl2010
	Dobs Linn	DL9	16.30	444	-0.171858	4.42156		9.04045	5.82141	0.646207	0.658501	Ferruginous	Dahl2010
	Dobs Linn	DL6	13.30	444	1.35492	17.4608		7.22411	6.89936	0.44095	0.731182	Euxinic	Dahl2010
	Dobs Linn	DL3	10.30	444	1.19279	24.5365		9.84758	10.0183	0.350707	0.589684	Ferruginous	Dahl2010
	Dobs Linn	DB31	9.70	444	-0.164	3.48319		9.81939	2.95433	0.321729	0.600617	Oxic	Dahl2010
	Dobs Linn	DB30	9.45	444	-0.300914	1.66359		9.41366	3.43847	0.388873	0.63064	Ferruginous	Dahl2010
	Dobs Linn	DB29	9.15	444	0.717104	13.3743		8.36436	4.01414	0.499551	0.600034	Ferruginous	Dahl2010
	Dobs Linn	DB27	8.65	444	1.10305	17.9586		7.97454	5.38286	0.775774	0.369042	Ferruginous	Dahl2010
	Dobs Linn	DB1	8.40	444	0.584482	14.0409		8.20869	3.83401	0.743542	0.493816	Ferruginous	Dahl2010
	Albjära-1	Alb79013	50.10	462.5	0.841969	6.06897		12.432	6.33901	0.361652	0.726156	Euxinic	Dahl2010
	Albjära-1	Alb79016	94.90	465.5	0.573128	5.38062		9.84305	6.72935	0.900118	0.706122	Euxinic	Dahl2010
	Albjära-1	Alb97158	137.00	479	0.581929	7.09695		8.75755	2.98787	0.659893	0.693933	Ferruginous	Dahl2010
	Albjära-1	Alb97160	139.03	480	1.02805	32.6492		10.2491	4.01383	0.926771	0.727705	Euxinic	Dahl2010
	Gislövhammar-2	Gis89934	24.03	485	0.451903	56.9788		8.83337	3.01977	0.443408	0.706641	Euxinic	Dahl2010
	Gislövhammar-2	Gis89933	26.00	485.4	0.189352	118.586		8.36204	3.66408	0.548931	0.735425	Euxinic	Dahl2010
	Gislövhammar-2	Gis89931	28.00	485.8	0.315237	104.306		9.5209	2.87106	0.544037	0.698749	Ferruginous	Dahl2010
	Alum Shale	Alum0760	7.60	499.23	1.05627	125.394				1.24749	0.778926	Euxinic	Dahl2010
	Alum Shale	Alum1054	10.54	500.01	0.997995	25.8037				1.13529	0.619837	Ferruginous	Dahl2010
	Alum Shale	Alum1128	11.28	500.21	0.979327	64.6625				1.20712	0.746216	Euxinic	Dahl2010
	Alum Shale	Alum1178	11.78	500.34	0.918784	44.4837				1.35056	0.746156	Euxinic	Dahl2010
	Alum Shale	Alum1200	12.00	500.4	0.959371	53.3984				1.35348	0.801132	Euxinic	Dahl2010
	Alum Shale	Alum1300	13.00	500.67	1.21895	40.9827				1.2168	0.726302	Euxinic	Dahl2010
	Alum Shale	Alum1370	13.70	500.85	1.27963	48.175				1.30759	0.737483	Euxinic	Dahl2010
	Alum Shale	Alum2109	21.09	502.82	1.03995	67.9367				1.21216	0.582184	Ferruginous	Dahl2010
	Alum Shale	Alum2360	23.60	503.49	0.889313	3.26457				0.865767	0.419801	Ferruginous	Dahl2010
	Alum Shale	Alum2729	27.29	504.48	0.715028	17.94				1.01297	0.600585	Ferruginous	Dahl2010
	Alum Shale	Alum3106	31.06	505.48	0.850846	43.1411				1.0895	0.676465	Ferruginous	Dahl2010
	Burgess Shale	WQ1	-0.40	505	0.771313	1.7				0.527782	0.0161275	Ferruginous	Dahl2010
	Burgess Shale	WQ2	-0.25	505	0.08944	0.7				0.647274	0.0560984	Ferruginous	Dahl2010
	Burgess Shale	WQ3	-0.21	505	0.14791	1.4				0.27411	0.261835	Oxic	Dahl2010
	Burgess Shale	WQ4	-0.13	505	0.1034	1.4				0.246278	0.491561	Oxic	Dahl2010
Chengjiang		Cheng485	48.50	520	0.446946	18.6067		8.119	4.45496	0.508101	0.853701	Euxinic	Dahl2010
Chengjiang		Cheng476	47.60	519.5	0.499332	7.88004		8.43342	4.32085	0.437118	0.888766	Euxinic	Dahl2010
Chengjiang		Cheng456	45.60	519	0.930144	8.02268		8.4555	4.36267	0.411475	0.831722	Euxinic	Dahl2010
Chengjiang		Cheng442	44.20	518.5	0.978818	18.5584		8.12897	5.49864	0.552399	0.885994	Euxinic	Dahl2010
Chengjiang		Cheng438	43.80	518	1.0004	16.1142		8.12088	4.99376	0.495179	0.850795	Euxinic	Dahl2010
	Drook-Gaskiers Formation	DEC-06-38	Drook/Gaskiers inlet + 10cm	565	0.0537499	1.19406		4.62728	2.53244	0.429398	0.00166953	Ferruginous	Dahl2010
	Drook-Gaskiers Formation	DEC-06-39	Drook/Gaskiers inlet + 20cm	565		0.436681		5.27164	2.23244	0.242675	0.00354549	Oxic	Dahl2010
	Drook-Gaskiers Formation	DEC-06-40A	Drook/Gaskiers inlet + 2m	565		1.18309		4.06739	1.41975	0.186659	0.0205639	Oxic	Dahl2010
	Drook-Gaskiers Formation	DEC-06-41	Drook/Gaskiers inlet + 3m	565		0.126812		5.25443	2.96867	0.297544	0.00272629	Ferruginous	Dahl2010
	Drook-Gaskiers Formation	DEC-06-42	Drook/Gaskiers inlet + 5m	565		0.226578		10.5735	4.02647	0.195105	0.00600625	Oxic	Dahl2010
	Drook-Gaskiers Formation	DEC-06-43	Drook/Gaskiers inlet + 9m	565		0.102704		8.09213	3.00057	0.215538	0.0104899	Oxic	Dahl2010
	Drook-Gaskiers Formation	DEC-06-44	Drook/Gaskiers inlet + 13m	565		0.476973		7.98298	3.79891	0.262386	0.0720523	Oxic	Dahl2010
	Drook-Gaskiers Formation	DEC-06-45	Drook/Gaskiers inlet + 16m	565		0.189218		8.40103	3.71582	0.189302	0.0107048	Oxic	Dahl2010
	Drook-Gaskiers Formation	DEC-06-46	Drook/Gaskiers inlet + 28m	565	0.160757	1.10624		4.9537	2.28541	0.186604	0.0116441	Oxic	Dahl2010
	Drook-Gaskiers Formation	DEC-06-47	Drook/Gaskiers inlet + 36m	565		1.88138		3.71715	0.924974		0.0944916	Oxic	Dahl2010
	Drook-Gaskiers Formation	DEC-06-48	Drook/Gaskiers inlet + 46m	565		0.62547		5.39033	2.22943		0.0244325	Oxic	Dahl2010
		DEC-05-19	2m below tillite	580		2.54083		5.07042	2.43969	0.391782	0.00177578	Ferruginous	Dahl2010
		DEC-05-20	7m below tillite	580	0.0864987	2.89082		5.65658	2.9292	0.417388	0.0286441	Ferruginous	Dahl2010
		DEC-05-21	14m below tillite	580		0.623883		5.76059	2.59849	0.431118	0.00917899	Ferruginous	Dahl2010
		DEC-05-23	38m below tillite	580	-0.048077	1.83273		5.69932	2.65116	0.428418	0.00933514	Ferruginous	Dahl2010
		DEC-05-24	55m below tillite	580		1.04019		7.25184	3.32931	0.404234	0.00483848	Ferruginous	Dahl2010
	Isaac Fm (deep basin-delta front)	DEC-04-100	1221.68	565	-0.445514	0.471484		6.46727	3.42414	0.0560376	0.0177601	Ferruginous	Dahl2010
	Isaac Fm (deep basin-delta front)	DEC-04-108	1288.22	565	0.0593512	5.31702		1.07727	0.705773	0.761615	0.0150941	Ferruginous	Dahl2010
	Isaac Fm (deep basin-delta front)	DEC-04-115	1362.40	565		0.239328		5.73574	3.57926	0.0635466	0.0738127	Ferruginous	Dahl2010
	Isaac Fm (deep basin-delta front)	DEC-04-118	1401.70	565		1.66687		6.63988	4.48689	0.297309	0.172601	Ferruginous	Dahl2010
	Isaac Fm (deep basin-delta front)	DEC-04-124	1472.31	565		0.503342		8.50226	5.31147	0.243818	0.190861	Ferruginous	Dahl2010
	Isaac Fm, at Castle Creek	DEC-04-128	1515.39	565	0.0920901	8.32788		3.45713	3.43556	0.686811	0.700319	Euxinic	Dahl2010
	Isaac Fm, at Castle Creek	DEC-04-132	1558.47	565		0.29323		11.5768	5.56433	0.333828	0.236598	Oxic	Dahl2010
	Isaac Fm, at Castle Creek	DEC-04-137	1612.00	565		0.186041		12.4741	5.51673	0.300021	0.388767	Oxic	Dahl2010
	Isaac Fm, at Castle Creek	DEC-04-143	1680.00	565		2.67463		5.70977	5.44658	0.498022	0.308637	Ferruginous	Dahl2010
	Isaac Fm, at Castle Creek	DEC-04-149	1740.00	565		0.132024		12.3007	4.26314	0.176271	0.212417	Oxic	Dahl2010
	Isaac Fm, at Castle Creek	DEC-04-154	1792.50	565		0.0748959		9.24374	5.85346	0.268858	0.204226	Ferruginous	Dahl2010
	Isaac Fm, at Castle Creek	DEC-04-160	1847.50	565	0.0977704	7.26254		3.21521	3.34625	0.355669	0.11651	Ferruginous	Dahl2010
	Isaac Fm, at Castle Creek	DEC-04-169	1965.40	565		2.37071		9.95244	6.93485	0.357219	0.358009	Ferruginous	Dahl2010
	Isaac Fm, at Castle Creek	DEC-04-175	2048.20	565		0.746674		4.09635	2.40933	1.08861	0.0882527	Ferruginous	Dahl2010
	Isaac Fm, at Castle Creek	DEC-04-180	2117.20	565		0.220395		10.6544	4.61662	1.28199	0.475035	Ferruginous	Dahl2010
	Upper Kaza (deep basin)	DEC-04-05	420.00	580		4.8956		5.4336	3.93113	0.160418	0	Ferruginous	Dahl2010
	Upper Kaza (deep basin)	DEC-04-10	470.00	580		0.740162		12.5994	4.54207	0.068842	0.0158634	Oxic	Dahl2010
	Upper Kaza (deep basin)	DEC-04-15	520.00	580		0.344771		14.5708	7.36885	0.0482403	0	Ferruginous	Dahl2010
	Upper Kaza (deep basin)	DEC-04-20	566.66	580		0.190674		9.33186	5.17319	0.1276	0.205426	Ferruginous	Dahl2010
	Upper Kaza (deep basin)	DEC-04-25	608.31	580		4.11308		4.21894	4.88392	0.274802	0.0141801	Ferruginous	Dahl2010
	Upper Kaza (deep basin)	DEC-04-30	649.96	580		0.0860806		13.0757	6.61346	0.0912039	0.355715	Ferruginous	Dahl2010
	Upper Kaza (deep basin)	DEC-04-35	679.15	580	0.0697244	3.32439		2.63921	1.5797	0.184976	0	Ferruginous	Dahl2010
	Upper Kaza (deep basin)	DEC-04-40	708.30	580		0.371958		5.33728	3.575	0.0799289	0.0515508	Ferruginous	Dahl2010
	Upper Kaza (deep basin)	DEC-04-45	737.45	580	-0.0263819	4.55384		2.72659	1.16958	0.234007	0.0465476	Oxic	Dahl2010
	Upper Kaza (deep basin)	DEC-04-50	766.60	580	0.0310013	2.36392		4.02776	2.56335	0.107166	0.0137803	Ferruginous	Dahl2010
	Middle Kaza (deep basin)	Old Fort Point Purple Turbidite		608		1.42802		8.61289	4.51549	0.343381	0.00244602	Ferruginous	Dahl2010
	Middle Kaza (deep basin)	Old Fort Point Green Turbidite		608		0.42896		2.77149	1.46648	0.467785	0.0761256	Ferruginous	Dahl2010
	Middle Kaza (deep basin)	Upper Issac Carbonate		608		0.331248		0.679942	0.806062	0.98469	0.198398	Ferruginous	Dahl2010
	Middle Kaza (deep basin)	Old Fort Point Shale-1		608		1.8847		2.51546	2.11905	0.35938	0.54344	Ferruginous	Dahl2010
	Middle Kaza (deep basin)	Old Fort Point Shale-2		608		1.47903				0.606185	0.651127	Ferruginous	Dahl2010
	Dracoisen Fm.	Drac. no. 127		625		1.13819		8.88019	3.7533	0.431793	0.032918	Ferruginous	Dahl2010
	Dracoisen Fm.	Drac. no. 128		625		12.4273		8.13453	1.87339	0.665485	0.0778892	Ferruginous	Dahl2010
	Dracoisen Fm.	Drac. no. 135		625	1.00823	6.7433		7.69817	4.01073	0.583666	0.0279204	Ferruginous	Dahl2010
		661951	Tapley Hill: 539.85-539.95	645		1.0654		2.4894	2.4949			Anoxic	Dahl2010
		661953	Tapley Hill: 560.7-560.82	645	0.745676	1.18423		1.26677	2.59693	0.673	0.173865	Ferruginous	Dahl2010
		661955	Tapley Hill: 580.9 - 581.0	645		0.918207		2.07941	3.77948	0.739	0.0822199	Ferruginous	Dahl2010
		661956	Tapley Hill: 589.5 - 589.6	645		1.37743		6.25227	3.86422	0.464	0.313101	Ferruginous	Dahl2010
		661957	Tapley Hill: 600.76 - 600.86	645		0.345212		6.61719	3.11095	0.55	0.531991	Ferruginous	Dahl2010
		661958	Tapley Hill: 610.13 - 610.33	645		1.47758		3.81374	2.42711	0.944	0.333796	Ferruginous	Dahl2010
		661959	Tapley Hill: 620.01 - 620.1	645		2.54691		1.81294	0.242297			Oxic	Dahl2010
		661970	Appila Tillite: 539.85-539.99	645		0.976954		5.88753	1.53615	0.354	0.164668	Oxic	Dahl2010
		661971	Appila Tillite: 560.7-560.12	645		0.645658		5.37717	1.05072	0.673	0.173865	Ferruginous	Dahl2010
		661972	Appila Tillite: 539.85-539.100	645	0.13126	1.31893		2.82341	1.27815			Oxic	Dahl2010
		661975	Appila Tillite: 560.7-560.13	645		0.82164		3.79962	0.49846			Oxic	Dahl2010
	Chuar Group	AK-10-53-12	1594	742	0.09	12.1				0.7	0.1	Ferruginous	Dahl2011
	Chuar Group	AK-10-53-13	1593	742	1.1	3.2				0.8	0	Ferruginous	Dahl2011
	Chuar Group	AK-10-53-13A	1579	742	0.62	0.2				0.8	0.6	Ferruginous	Dahl2011
	Chuar Group	AK-10-60-38	1575	742		0.4		2.755		0.8	0.86	Euxinic	Dahl2010
	Chuar Group	AK-10-60-39	1564	742	0.83	3.4		0.251471		0.87	0.59	Ferruginous	Dahl2010
	Chuar Group	AK-10-60-36-repetition	1561	742	1.06	1		3.705				Unknown	Dahl2010
	Chuar Group	AK-10-60-35-repetition	1559	742	0.97	2.7				0.8	0.84	Euxinic	Dahl2010
	Chuar Group	AK-10-60-34	1554	742	0.82	0.8		0.16625		0.72	0.63	Ferruginous	Dahl2010
	Chuar Group	AK-10-60-33	1546	742	0.72	3.4		0.184412		0.87	0.88	Euxinic	Dahl2010
	Whitby Mudstone Formation	Tco 01-62∗	34.67	180	1.56	7.47						Anoxic	Pearce2008
	Whitby Mudstone Formation	Tco 01-50∗	29.79	180	1.16	15.86						Anoxic	Pearce2008
	Whitby Mudstone Formation	Tfa 01-44	26.89	180	1.62	3.34						Anoxic	Pearce2008
	Whitby Mudstone Formation	Tfa 01-34	21.87	180	1.53	3.92						Anoxic	Pearce2008
	Whitby Mudstone Formation	Tfa 01-30∗	19.87	180	2	15.83						Anoxic	Pearce2008
	Whitby Mudstone Formation	Tfa 01-29	19.37	180	2.02	42.97						Anoxic	Pearce2008
	Whitby Mudstone Formation	Tfa 01-27	18.37	180	1.72	33.55						Anoxic	Pearce2008
	Whitby Mudstone Formation	Tfa 01-25	17.38	180	1.62	23.1						Anoxic	Pearce2008
	Whitby Mudstone Formation	Tfa 01-21∗	15.38	180	1.63	30.49						Anoxic	Pearce2008
	Whitby Mudstone Formation	Tfa 01-18	13.88	180	1.39	15.84						Anoxic	Pearce2008
	Whitby Mudstone Formation	Tfa 01-16	12.88	180	1.59	22.52						Anoxic	Pearce2008
	Whitby Mudstone Formation	Tfa 01-15∗	11.88	180	1.9	39.3						Anoxic	Pearce2008
	Whitby Mudstone Formation	Tfa 01-04	10.20	180	1.88	26.09						Anoxic	Pearce2008
	Whitby Mudstone Formation	Tfa 00-85	8.65	180	1.5	34.69						Anoxic	Pearce2008
	Whitby Mudstone Formation	Tfa 00-32	7.44	180	1.71	15.9						Anoxic	Pearce2008
	Whitby Mudstone Formation	Tex 00-81	6.15	181	1.5	9.5						Anoxic	Pearce2008
	Whitby Mudstone Formation	Tex 97-46∗	5.42	181	0.95	4.09						Anoxic	Pearce2008
	Whitby Mudstone Formation	Tex 00-22	4.68	181	1.13	7.58						Anoxic	Pearce2008
	Whitby Mudstone Formation	Tex 00-24	4.50	181	0.86	4.91						Anoxic	Pearce2008
	Whitby Mudstone Formation	Tex 00-25	4.30	181	0.88	6.26						Anoxic	Pearce2008
	Whitby Mudstone Formation	Tex 06-38	4.01	181	0.76	6.43						Anoxic	Pearce2008
	Whitby Mudstone Formation	Tex 06-28	3.86	181	0.71	7.53						Anoxic	Pearce2008
	Whitby Mudstone Formation	Tex 97-39∗	3.53	181	0.69	14.44						Anoxic	Pearce2008
	Whitby Mudstone Formation	Tex 97-27∗	3.31	181	0.85	15.57						Anoxic	Pearce2008
	Whitby Mudstone Formation	Tex 06-16	3.08	181	0.69	11.22						Anoxic	Pearce2008
	Whitby Mudstone Formation	Tex 06-08	2.95	181	0.93	7.57						Anoxic	Pearce2008
	Whitby Mudstone Formation	Tex 06-06	2.92	181	0.85	6.23						Anoxic	Pearce2008
	Whitby Mudstone Formation	Tex 06-01	2.81	181	0.99	7.78						Anoxic	Pearce2008
	Whitby Mudstone Formation	Tex 00-74	2.68	181	1.23	7.46						Anoxic	Pearce2008
	Whitby Mudstone Formation	Tex 00-73	2.18	181	1.41	5.5						Anoxic	Pearce2008
	Whitby Mudstone Formation	Tex 00-16	2.08	181	0.89	7.19						Anoxic	Pearce2008
	Whitby Mudstone Formation	Tex 01-02	1.80	181	0.92	7.12						Anoxic	Pearce2008
	Whitby Mudstone Formation	Tex 00-72	1.59	181	0.9	5.96						Anoxic	Pearce2008
	Whitby Mudstone Formation	Tex 97-09	1.38	181	0.77	6.04						Anoxic	Pearce2008
	Whitby Mudstone Formation	Tex 97-08	1.38	181	0.76	5.78						Anoxic	Pearce2008
	Whitby Mudstone Formation	TC05-A01	1.21	181	1	6.44						Anoxic	Pearce2008
	Whitby Mudstone Formation	Tex 00-14	1.16	181	0.92	6.75						Anoxic	Pearce2008
	Whitby Mudstone Formation	Tex 00-71	1.14	181	1.13	3.83						Anoxic	Pearce2008
	Whitby Mudstone Formation	TC05-A02	1.09	181	1.1	3.64						Anoxic	Pearce2008
	Whitby Mudstone Formation	TC05-A03	0.89	181	1.33	3.73						Anoxic	Pearce2008
	Whitby Mudstone Formation	Tex 00-13	0.67	181	1.45	3.82						Anoxic	Pearce2008
	Whitby Mudstone Formation	Tex 97-28	0.42	181	1.06	6.12						Anoxic	Pearce2008
	Whitby Mudstone Formation	Tex 97-32	0.15	181	0.88	7.31						Anoxic	Pearce2008
	Whitby Mudstone Formation	TC05-B01	0.06	181	1.11	7.96						Anoxic	Pearce2008
	Whitby Mudstone Formation	TC05-B02	0.04	181	1.02	6.8						Anoxic	Pearce2008
	Whitby Mudstone Formation	TC05-B03	-0.01	182	1.21	3.99						Anoxic	Pearce2008
	Whitby Mudstone Formation	TC05-B04	-0.16	182	1.26	4.35						Anoxic	Pearce2008
	Whitby Mudstone Formation	Tse 97-36∗	-0.25	182	1.41	4.06						Anoxic	Pearce2008
	Whitby Mudstone Formation	TC05-C01	-0.36	182	1.31	4.28						Anoxic	Pearce2008
	Whitby Mudstone Formation	Tse 00-68	-0.46	182	0.94	6.7						Anoxic	Pearce2008
	Whitby Mudstone Formation	TC05-C02	-0.63	182	1.2	5.93						Anoxic	Pearce2008
	Whitby Mudstone Formation	Tse 00-15	-0.65	182	1.3	3.32						Anoxic	Pearce2008
	Whitby Mudstone Formation	TC05-C03	-0.68	182	1.21	4.87						Anoxic	Pearce2008
	Whitby Mudstone Formation	TC05-C04	-0.73	182	1.46	4.03						Anoxic	Pearce2008
	Whitby Mudstone Formation	Tse 00-67	-0.96	182	1.47	4.59						Anoxic	Pearce2008
	Whitby Mudstone Formation	Tse 00-66	-1.21	182	1.36	4.89						Anoxic	Pearce2008
	Whitby Mudstone Formation	Tse 00-65∗	-1.71	182	1.25	3.03						Anoxic	Pearce2008
	Whitby Mudstone Formation	Tse 00-63	-3.00	182	1.13	1.15						Anoxic	Pearce2008
	Whitby Mudstone Formation	Tse 00-62	-3.50	182	0.87	1.1						Anoxic	Pearce2008
	Whitby Mudstone Formation	Tse 00-60	-4.50	182	0.21	0.51						Anoxic	Pearce2008
	Whitby Mudstone Formation	Tte 00-59	-5.02	182	-0.42	0.39						Anoxic	Pearce2008
	Whitby Mudstone Formation	Tte 00-58	-5.62	182	-0.16	0.49						Anoxic	Pearce2008
	Whitby Mudstone Formation	Tte 00-53	-8.07	182	-0.08	0.43						Anoxic	Pearce2008
	Whitby Mudstone Formation	Tpa 00-44	-12.07	182	-0.58	0.41						Anoxic	Pearce2008
	Ara Group, Huqf Supergroup	MMNW-7	2860	542	1.29	132.3						Anoxic	Wille2008
	Ara Group, Huqf Supergroup	MMNW-7	2840	542	0.044	36.3						Anoxic	Wille2008
	Ara Group, Huqf Supergroup	MMNW-7	2670	542	1.28	57.7						Anoxic	Wille2008
	Ara Group, Huqf Supergroup	MMNW-7	2640	542	1.35	17						Anoxic	Wille2008
	Ara Group, Huqf Supergroup	MMNW-7	2535	542	1.14	76.2						Anoxic	Wille2008
	Ara Group, Huqf Supergroup	ALNR-1	4484	542	0.77	45.7						Anoxic	Wille2008
	Ara Group, Huqf Supergroup	ALNR-1	4330	542	1.51	23.6						Anoxic	Wille2008
	Ara Group, Huqf Supergroup	ALNR-1	4282	542	1.61	24.4						Anoxic	Wille2008
	Ara Group, Huqf Supergroup	ALNR-1	4136	542	1.29	20.5						Anoxic	Wille2008
	Ara Group, Huqf Supergroup	ALNR-1	4096	542	0.99	16.4						Anoxic	Wille2008
	Velkerri Fm.	136.98–137.05	136.98	1400	1.04	112		1.55885	2.82247		0.92	Euxinic	Kendall2009
	Velkerri Fm.	137.19–137.26	137.19	1400	0.85	110		1.60119	2.53218		0.9	Euxinic	Kendall2009
	Velkerri Fm.	137.26–137.33	137.26	1400	0.97	106		1.42652	2.6441		0.92	Euxinic	Kendall2009
	Velkerri Fm.	137.46–137.52	137.46	1400	0.9	119		1.90026	2.72104		0.92	Euxinic	Kendall2009
	Velkerri Fm.	137.75–137.79	137.75	1400	0.97	105		1.67265	2.784		0.91	Euxinic	Kendall2009
	Velkerri Fm.	137.84–137.89	137.84	1400	0.9	114		1.74676	2.60912		0.9	Euxinic	Kendall2009
	Velkerri Fm.	325.71–325.78	325.71	1400		8.6		1.46357	1.99356		0.43	Ferruginous	Kendall2009
	Velkerri Fm.	326.20–326.28	326.20	1400		8.8		2.30519	1.6683		0.43	Ferruginous	Kendall2009
	Velkerri Fm.	326.42–326.48	326.42	1400		6		3.94344	1.78022			Oxic	Kendall2009
	Velkerri Fm.	326.48–326.55	326.48	1400		6		1.79175	1.75224		0.51	Ferruginous	Kendall2009
	Velkerri Fm.	326.62–326.69	326.62	1400		7.5		2.30519	2.11248			Anoxic	Kendall2009
	Velkerri Fm.	U4-156.1	156.1	1400	0.885	33				0.48	0.83	Euxinic	Arnold2004
	Velkerri Fm.	U4-173.0	173.0	1400	0.87	24				0.47	0.82	Euxinic	Arnold2004
	Velkerri Fm.	U4-204.1	204.1	1400	0.705	14				0.8	0.81	Euxinic	Arnold2004
	Velkerri Fm.	U4-214.1	214.1	1400	0.69	30				0.53	0.6	Ferruginous	Arnold2004
	Velkerri Fm.	U4-363.0	363.0	1400	0.345	11				0.46	0.73	Euxinic	Arnold2004
	Wollogorang Fm.	74.27–74.29	74.27	1700	0.65	58		1.62766	1.18914		0.86	Euxinic	Kendall2009
	Wollogorang Fm.	74.35–74.38	74.35	1700	0.8	57		1.33918	0.933828		0.77	Euxinic	Kendall2009
	Wollogorang Fm.	75.08–75.11	75.08	1700	0.99	41		2.35283	0.650532		0.82	Euxinic	Kendall2009
	Wollogorang Fm.	75.48–75.51	75.48	1700	0.71	57		1.31272	0.877868		0.58	Ferruginous	Kendall2009
	Wollogorang Fm.	75.51–75.53	75.51	1700	1.02	56		1.45034	0.748461		0.7	Euxinic	Kendall2009
	Wollogorang Fm.	76.00–76.03	76.00	1700	0.64	56		2.03259	0.765949		0.57	Ferruginous	Kendall2009
	Wollogorang Fm.	76.03–76.08	76.03	1700	0.66	52		3.86404	0.863878		0.62	Ferruginous	Kendall2009
	Wollogorang Fm.	76.91–76.96 dol	76.91 (dol)	1700	0.36	49		1.41329	0.702994		0.82	Euxinic	Kendall2009
	Wollogorang Fm.	76.91–76.96	76.91	1700	0.29	56		1.68589	0.776441		0.92	Euxinic	Kendall2009
	Wollogorang Fm.	9710-8280		1700	0.495	42				0.78	0.86	Euxinic	Arnold2004
	Wollogorang Fm.	9710-8281		1700	0.87	52				0.73	0.63	Ferruginous	Arnold2004
Hamersley Basin	Mt. McRae Shale		109.0	2500	1.12	8.04						Anoxic	Duan2010
Hamersley Basin	Mt. McRae Shale		112.5	2500	0.9	6.79						Anoxic	Duan2010
Hamersley Basin	Mt. McRae Shale		113.5	2500	1.33	11.46						Anoxic	Duan2010
Hamersley Basin	Mt. McRae Shale		117.3	2500	1.15	2.83						Anoxic	Duan2010
Hamersley Basin	Mt. McRae Shale		121.4	2500	1.09	3.7						Anoxic	Duan2010
Hamersley Basin	Mt. McRae Shale		126.2	2500	0.95	7.36				0.22	0.37	Ferruginous	Duan2010
Hamersley Basin	Mt. McRae Shale		131.6	2500	1.49	13.78						Anoxic	Duan2010
Hamersley Basin	Mt. McRae Shale		134.0	2500	1.26	19.4				0.16	0.62	Ferruginous	Duan2010
Hamersley Basin	Mt. McRae Shale		135.6	2500	1.02	8.35				0.75	0.95	Euxinic	Duan2010
Hamersley Basin	Mt. McRae Shale		138.7	2500	1.11	16.77				0.68	0.97	Euxinic	Duan2010
Hamersley Basin	Mt. McRae Shale		139.0	2500	1.23	18.98				0.81	0.97	Euxinic	Duan2010
Hamersley Basin	Mt. McRae Shale		140.0	2500	1.14	25.01				0.9	0.85	Euxinic	Duan2010
Hamersley Basin	Mt. McRae Shale		140.3	2500	1.23	22.59				0.85	0.98	Euxinic	Duan2010
Hamersley Basin	Mt. McRae Shale		140.5	2500	1.21	29.07				0.92	0.91	Euxinic	Duan2010
Hamersley Basin	Mt. McRae Shale		141.0	2500	1.32	30.5				0.95	0.88	Euxinic	Duan2010
Hamersley Basin	Mt. McRae Shale		141.5	2500	1.33	21.94				0.82	0.97	Euxinic	Duan2010
Hamersley Basin	Mt. McRae Shale		141.7	2500	1.03	18.64				0.83	0.98	Euxinic	Duan2010
Hamersley Basin	Mt. McRae Shale		142.1	2500	0.87	19.05				0.8	0.98	Euxinic	Duan2010
Hamersley Basin	Mt. McRae Shale		143.5	2500	1.31	41.35				0.74	0.92	Euxinic	Duan2010
Hamersley Basin	Mt. McRae Shale		145.6	2500	1.74	40.05				0.28	0.72	Euxinic	Duan2010
Hamersley Basin	Mt. McRae Shale		146.5	2500	1.51	40.3				0.61	0.94	Euxinic	Duan2010
Hamersley Basin	Mt. McRae Shale		147.3	2500	1.36	27.09				0.46	0.65	Ferruginous	Duan2010
Hamersley Basin	Mt. McRae Shale		148.3	2500	1.27	20.18				0.35	0.85	Euxinic	Duan2010
Hamersley Basin	Mt. McRae Shale		149.3	2500	1.68	37.08				0.64	0.94	Euxinic	Duan2010
Hamersley Basin	Mt. McRae Shale		150.2	2500	1.35	16.53				0.41	0.87	Euxinic	Duan2010
Hamersley Basin	Mt. McRae Shale		153.1	2500	1.3	8.65					0.37	Ferruginous	Duan2010
Hamersley Basin	Mt. McRae Shale		157.8	2500	1.13	7.99				0.42	0.51	Ferruginous	Duan2010
Hamersley Basin	Mt. McRae Shale		164.0	2500	0.97	5.06						Anoxic	Duan2010
Hamersley Basin	Mt. McRae Shale		168.4	2500	0.88	3.35				0.44	0.09	Ferruginous	Duan2010
Hamersley Basin	Mt. McRae Shale		175.5	2500	0.87	3.26				0.35	0.47	Ferruginous	Duan2010
Hamersley Basin	Mt. McRae Shale		177.1	2500	0.88	3.15				0.37	0.6	Ferruginous	Duan2010
Hamersley Basin	Mt. McRae Shale		178.8	2500	0.95	3.44						Anoxic	Duan2010
Hamersley Basin	Mt. McRae Shale		180.3	2500	1	2.94				0.32	0.63	Ferruginous	Duan2010
Hamersley Basin	Mt. McRae Shale		182.5	2500	1.07	2.52				0.29	0.66	Ferruginous	Duan2010
Hamersley Basin	Mt. McRae Shale		187.5	2500	0.87	3.17						Anoxic	Duan2010
	Black Sea Unit I	STA9		0	2.4	16						Euxinic	Arnold2004
	Cariaco, ODP Leg 165 Core 1002A	sec4 50-55		0	1.665	180						Euxinic	Arnold2004
	Cariaco, ODP Leg 165 Core 1002A	sec4 70-75		0	1.815	162						Euxinic	Arnold2004
	Cariaco, ODP Leg 165 Core 1002A	sec4 85-90		0	1.515	172						Euxinic	Arnold2004
	Cariaco, ODP Leg 165 Core 1002A	sec4 90-95		0	1.635	150						Euxinic	Arnold2004
		Unit 1 (BC21-2) (mean)		0	2.16							Euxinic	Barling2001
		Unit 2 (BC21-3)		0	1.545							Euxinic	Barling2001
		Unit 2 (BC25-2)		0	1.635							Euxinic	Barling2001
		USGS Nod-P-1 (mean)		0	-0.747857							Oxic	Barling2001
		USGS Nod-A-1 (mean)		0	-1.068							Oxic	Barling2001
		BM 1969.05b		1	-0.62	7						Oxic	Siebert2003
		1800 m		4	-0.52	488						Oxic	Siebert2003
				5	-0.62	506						Oxic	Siebert2003
				7	-0.92	276						Oxic	Siebert2003
				8	-1.02	260						Oxic	Siebert2003
				12	-0.82	231						Oxic	Siebert2003
				15	-0.92	322						Oxic	Siebert2003
				17	-1.02	289						Oxic	Siebert2003
				27	-0.92	316						Oxic	Siebert2003
				34	-0.92	288						Oxic	Siebert2003
				48	-0.92	318						Oxic	Siebert2003
				52	-0.92	186						Oxic	Siebert2003
				56	-0.82	94						Oxic	Siebert2003
				62	-0.72	400						Oxic	Siebert2003
		237KDb		0.1	-0.62	414						Oxic	Siebert2003
		4830 m		1	-0.62	585						Oxic	Siebert2003
				3	-0.72	579						Oxic	Siebert2003
				4	-0.62	621						Oxic	Siebert2003
				6	-0.62	568						Oxic	Siebert2003
				7	-0.62	559						Oxic	Siebert2003
				8	-0.62	646						Oxic	Siebert2003
				10	-0.62	604						Oxic	Siebert2003
				15	-0.62	764						Oxic	Siebert2003
				21	-0.62	857						Oxic	Siebert2003
				25	-0.62	866						Oxic	Siebert2003
				31	-0.72	902						Oxic	Siebert2003
				38	-0.72	835						Oxic	Siebert2003
				43	-0.72	509						Oxic	Siebert2003
				49	-0.72	563						Oxic	Siebert2003
				55	-0.62	809						Oxic	Siebert2003
				60	-0.72	435						Oxic	Siebert2003
		44 8KD, 2615 m		0	-0.72	459						Oxic	Siebert2003
		31 22KD, 2350 m		0	-0.52	277						Oxic	Siebert2003
		51 113D-D, 4513 m		0	-0.72	496						Oxic	Siebert2003
		50 145D-C, 2700 m		0	-0.62	296						Oxic	Siebert2003
		63 43 DS, 1970 m		0	-0.82	239						Oxic	Siebert2003
		1965.0.35, 878 m		0	-0.72	307						Oxic	Siebert2003
		Teflon94 SP2 25		0	0.7	4						Oxic	Siebert2003
		Teflon94 SP2 1		0	0.5	3.4						Oxic	Siebert2003
		Teflon 8B-17		0	1.09	4.9						Oxic	Siebert2003
		RR97 82 MC A15		0	1.37	131.9						Oxic	Siebert2003
		RR97 80 MC03 A10		0	1.6	40.8						Oxic	Siebert2003
San Clemente				0	-0.52	6.5						Oxic	Siebert2006
Tanner Basin				0	0.48	4.6						Oxic	Siebert2006
Santa Monica				0	1.18	5.5						Oxic	Siebert2006
San Pedro				0	1.28	4.4						Oxic	Siebert2006
Mazatlan				0	1.55	14						Oxic	Poulson2006
San Blas				0	1.55	10.7						Anoxic	Poulson2006
Soledad				0	1.45	12.2						Anoxic	Poulson2006
M 51/4 NW Black Sea		7613-1		0	-0.08	4.95		0.77				Oxic	Neubert2008
M 51/4 NW Black Sea		7614-1		0	0.22	2.91		1.19				Oxic	Neubert2008
M 51/4 NW Black Sea		7611		0	0.51	0.96		2.8				Euxinic	Neubert2008
M 51/4 NW Black Sea		7615		0	0.82	2.05		1.8				Euxinic	Neubert2008
M 51/4 NW Black Sea		7612-3		0	-0.15	17.76		3.84				Euxinic	Neubert2008
M 51/4 NW Black Sea		7618-3		0	1.93	49.4		3.57				Euxinic	Neubert2008
M 51/4 NW Black Sea		7619-1		0	2.42	32.48		2.52				Euxinic	Neubert2008
M 51/4 NW Black Sea		7606-2		0	2.06	33.73		2.21				Euxinic	Neubert2008
M 51/4 NW Black Sea		7620-1		0	2.05	25.9		1.81				Euxinic	Neubert2008
M 51/4 NW Black Sea		7620-3		0	2.08	25.8		1.48				Euxinic	Neubert2008
RV Petr Kottsov NW Black Sea		station 6#		0	1.59	51.8		4.39				Euxinic	Neubert2008
M72/5 N Black Sea		14 MUC 7		0	0.34	46.1		5.06				Euxinic	Neubert2008
M72/5 N Black Sea		17 MUG 4		0	2.22	52.5		5.5				Euxinic	Neubert2008
M72/5 SE Black Sea		24 MUG 1		0	-0.65	28.5		6.04				Euxinic	Neubert2008
M72/5 SE Black Sea		25 MUG 1		0	1.62	67.7		4.64				Euxinic	Neubert2008
MS Merian Baltic Sea		48/1 GO		0	0.55	90						Euxinic	Neubert2008
MS Merian Baltic Sea		271-2 GO		0	0.39	191						Euxinic	Neubert2008
MS Merian Baltic Sea		36/1 LD		0	0.09	115						Euxinic	Neubert2008
Buchanan Lake		445079	36.3	251.855		1.7						Anoxic	Proemse2013
Buchanan Lake		445078	35.8	251.861		3.1						Anoxic	Proemse2013
Buchanan Lake		445077	35.3	251.867		1.6						Anoxic	Proemse2013
Buchanan Lake		445076	34.8	251.873	-0.13	8.1						Anoxic	Proemse2013
Buchanan Lake		445074	33.8	251.884	0.03	3.2						Anoxic	Proemse2013
Buchanan Lake		445073	33.3	251.89		12						Anoxic	Proemse2013
Buchanan Lake		445072	32.8	251.896		5.5						Anoxic	Proemse2013
Buchanan Lake		445071	32.3	251.902		0.5						Anoxic	Proemse2013
Buchanan Lake		445070	31.8	251.908		6						Anoxic	Proemse2013
Buchanan Lake		445069	31.3	251.914		4.9						Anoxic	Proemse2013
Buchanan Lake		445068	30.8	251.92		3.5						Anoxic	Proemse2013
Buchanan Lake		445067	30.3	251.925		3.3						Anoxic	Proemse2013
Buchanan Lake		445066	29.8	251.931	1.07	3.9						Anoxic	Proemse2013
Buchanan Lake		445065	29.3	251.937		4						Anoxic	Proemse2013
Buchanan Lake		445064	28.8	251.943		1.2						Anoxic	Proemse2013
Buchanan Lake		445063	28.3	251.949		4.7						Anoxic	Proemse2013
Buchanan Lake		445062	27.8	251.955		1.8						Anoxic	Proemse2013
Buchanan Lake		445061	27.3	251.961		2.9						Anoxic	Proemse2013
Buchanan Lake		445060	26.8	251.966		4.5						Anoxic	Proemse2013
Buchanan Lake		445059	26.3	251.972		2.3						Anoxic	Proemse2013
Buchanan Lake		445058	25.8	251.978		2.8						Anoxic	Proemse2013
Buchanan Lake		445057	25.3	251.984		3.1						Anoxic	Proemse2013
Buchanan Lake		445056	24.8	251.99		3.1						Anoxic	Proemse2013
Buchanan Lake		445055	24.3	251.996	1.19	3.4						Anoxic	Proemse2013
Buchanan Lake		445054	23.8	252.001		7.9						Anoxic	Proemse2013
Buchanan Lake		445053	23.2	252.009		0.9						Anoxic	Proemse2013
Buchanan Lake		445052	22.7	252.014		4.6						Anoxic	Proemse2013
Buchanan Lake		445051	22.2	252.02		3.9						Anoxic	Proemse2013
Buchanan Lake		445050	21.7	252.026		9.9						Anoxic	Proemse2013
Buchanan Lake		445049	21.2	252.032		2						Anoxic	Proemse2013
Buchanan Lake		445048	20.7	252.038	1.01	2.5						Anoxic	Proemse2013
Buchanan Lake		445047	20.2	252.044		4.7						Anoxic	Proemse2013
Buchanan Lake		445046	19.9	252.047		6						Anoxic	Proemse2013
Buchanan Lake		445045	19.7	252.049		15						Anoxic	Proemse2013
Buchanan Lake		411533-a	19.4	252.053		5						Anoxic	Proemse2013
Buchanan Lake		445044	19.2	252.055		2.4						Anoxic	Proemse2013
Buchanan Lake		445043	18.7	252.061		4.7						Anoxic	Proemse2013
Buchanan Lake		445042	18.2	252.067		2.9						Anoxic	Proemse2013
Buchanan Lake		445040	17.2	252.079		11						Anoxic	Proemse2013
Buchanan Lake		445041	17.2	252.079		6.2						Anoxic	Proemse2013
Buchanan Lake		411530-a	16.4	252.088		8						Anoxic	Proemse2013
Buchanan Lake		445039	16.2	252.09		6.9						Anoxic	Proemse2013
Buchanan Lake		445038	16.1	252.092		6						Anoxic	Proemse2013
Buchanan Lake		411529-a	15.4	252.1		6						Anoxic	Proemse2013
Buchanan Lake		411528-a	14.4	252.111		10						Anoxic	Proemse2013
Buchanan Lake		411527-a	13.4	252.123		6						Anoxic	Proemse2013
Buchanan Lake		411526-a	12.4	252.135	0.64	29						Anoxic	Proemse2013
Buchanan Lake		445033	12.3	252.136		22						Anoxic	Proemse2013
Buchanan Lake		445032	12.1	252.138		30						Anoxic	Proemse2013
Buchanan Lake		411525-a	11.4	252.147		11						Anoxic	Proemse2013
Buchanan Lake		445031	11.1	252.15		9.4						Anoxic	Proemse2013
Buchanan Lake		411524-a	10.4	252.158		16						Anoxic	Proemse2013
Buchanan Lake		411523-a	9.4	252.17	0.7	41						Anoxic	Proemse2013
Buchanan Lake		411522-a	8.4	252.182	1.1	7						Anoxic	Proemse2013
Buchanan Lake		411521-a	7.4	252.193		14						Anoxic	Proemse2013
Buchanan Lake		411520-a	6.9	252.199		14						Anoxic	Proemse2013
Buchanan Lake		445030	6.9	252.199		6.7						Anoxic	Proemse2013
Buchanan Lake		411519-a	6.4	252.205		19						Anoxic	Proemse2013
Buchanan Lake		411518-a	5.9	252.211		33						Anoxic	Proemse2013
Buchanan Lake		445029	5.7	252.213		4.2						Anoxic	Proemse2013
Buchanan Lake		445028	5.6	252.214		5.6						Anoxic	Proemse2013
Buchanan Lake		411517-a	5.4	252.217		18						Anoxic	Proemse2013
Buchanan Lake		411516-a	4.9	252.223		32						Anoxic	Proemse2013
Buchanan Lake		411515-a	4.7	252.225		21						Anoxic	Proemse2013
Buchanan Lake		411514-a	4.4	252.229		22						Anoxic	Proemse2013
Buchanan Lake		411513-a	4.2	252.231		10						Anoxic	Proemse2013
Buchanan Lake		445027	4.2	252.231		0.5						Anoxic	Proemse2013
Buchanan Lake		411512-a	4	252.233		9						Anoxic	Proemse2013
Buchanan Lake		411511-a	3.8	252.236		3						Anoxic	Proemse2013
Buchanan Lake		411510-a	3.6	252.238		2						Anoxic	Proemse2013
Buchanan Lake		411508-a	3.2	252.243		8						Anoxic	Proemse2013
Buchanan Lake		411507-a	3	252.245	0.91	32						Anoxic	Proemse2013
Buchanan Lake		411506-a	2.8	252.247		13						Anoxic	Proemse2013
Buchanan Lake		411505-a	2.6	252.25		4						Anoxic	Proemse2013
Buchanan Lake		411504-a	2.4	252.252		6						Anoxic	Proemse2013
Buchanan Lake		411503-a	2.1	252.255		6						Anoxic	Proemse2013
Buchanan Lake		411502-a	1.9	252.258		9						Anoxic	Proemse2013
Buchanan Lake		411501-a	1.7	252.26		8						Anoxic	Proemse2013
Buchanan Lake		411500	1.5	252.262		14						Anoxic	Proemse2013
Buchanan Lake		411499	1.3	252.265		4						Anoxic	Proemse2013
Buchanan Lake		411497	0.9	252.269		5						Anoxic	Proemse2013
Buchanan Lake		411495	0.5	252.274		18						Anoxic	Proemse2013
Buchanan Lake		445026	0.4	252.275		14						Anoxic	Proemse2013
Buchanan Lake		411485	0.3	252.276		21						Anoxic	Proemse2013
Buchanan Lake		411481	0.2	252.278		10						Anoxic	Proemse2013
Buchanan Lake		411484	0.1	252.279	2.48	51						Anoxic	Proemse2013
Buchanan Lake		411480	0	252.28		47						Anoxic	Proemse2013
Buchanan Lake		411482	-0.1	252.282		31						Anoxic	Proemse2013
Buchanan Lake		411479	-0.2	252.284		79						Anoxic	Proemse2013
Buchanan Lake		411477	-0.6	252.291		3						Anoxic	Proemse2013
Buchanan Lake		411476	-0.8	252.295		4						Anoxic	Proemse2013
Buchanan Lake		411475	-1	252.298		2						Anoxic	Proemse2013
Buchanan Lake		411474	-1.2	252.302		1						Anoxic	Proemse2013
Buchanan Lake		411472	-1.6	252.309		7						Anoxic	Proemse2013
Buchanan Lake		411470	-2	252.316		5						Anoxic	Proemse2013
Buchanan Lake		411469	-2.2	252.32		4						Anoxic	Proemse2013
Buchanan Lake		411468	-2.4	252.324		7						Anoxic	Proemse2013
Buchanan Lake		411464	-3.2	252.338	1.58	11						Anoxic	Proemse2013
Buchanan Lake		411463	-3.4	252.342		3						Anoxic	Proemse2013
Buchanan Lake		411462	-3.6	252.345		3						Anoxic	Proemse2013
Buchanan Lake		411460	-4	252.353		4						Anoxic	Proemse2013
Buchanan Lake		411458	-4.7	252.365		6						Anoxic	Proemse2013
Buchanan Lake		411455	-6.2	252.392	2.02	15						Anoxic	Proemse2013
Buchanan Lake		411454	-6.7	252.402		1						Anoxic	Proemse2013
Buchanan Lake		411453	-7.2	252.411		1						Anoxic	Proemse2013
Buchanan Lake		411452	-7.7	252.42		3						Anoxic	Proemse2013
Buchanan Lake		411450	-8.7	252.438		5						Anoxic	Proemse2013
Buchanan Lake		411448	-9.7	252.456		1						Anoxic	Proemse2013
Buchanan Lake		445080	-10	252.461		2.7						Anoxic	Proemse2013
Buchanan Lake		411447	-10.2	252.465	0.18	3						Anoxic	Proemse2013
Buchanan Lake		445081	-11	252.48		2.7						Anoxic	Proemse2013
Buchanan Lake		445082	-12	252.498		4.9						Anoxic	Proemse2013
Buchanan Lake		411443	-12.2	252.501		6						Anoxic	Proemse2013
Buchanan Lake		411441	-12.7	252.51		3						Anoxic	Proemse2013
Buchanan Lake		411442	-12.7	252.51		6						Anoxic	Proemse2013
Buchanan Lake		445083	-13	252.516		3.5						Anoxic	Proemse2013
Buchanan Lake		445084	-14	252.534	0.07	5.7						Anoxic	Proemse2013
Buchanan Lake		445085	-15	252.552		4.6						Anoxic	Proemse2013
Buchanan Lake		445086	-16	252.57		7						Anoxic	Proemse2013
Buchanan Lake		445087	-17	252.588		7.1						Anoxic	Proemse2013
Buchanan Lake		445088	-18	252.607		8.8						Anoxic	Proemse2013
Buchanan Lake		445089	-19	252.625		6.7						Anoxic	Proemse2013
Buchanan Lake		445090	-20	252.643	1.66	11						Anoxic	Proemse2013
Buchanan Lake		445092	-22	252.679		12						Anoxic	Proemse2013
Buchanan Lake		445093	-23	252.697		9.8						Anoxic	Proemse2013
Buchanan Lake		445094	-24	252.715		4.3						Anoxic	Proemse2013
Buchanan Lake		445095	-25	252.734		4.8						Anoxic	Proemse2013
Buchanan Lake		445096	-26	252.752		4.2						Anoxic	Proemse2013
Buchanan Lake		445097	-27	252.77		4.1						Anoxic	Proemse2013
Buchanan Lake		445098	-28	252.788		4.4						Anoxic	Proemse2013
Buchanan Lake		445099	-29	252.806		5.2						Anoxic	Proemse2013
Buchanan Lake		445100	-30	252.824		6.5						Anoxic	Proemse2013
Buchanan Lake		445101	-31	252.842		5						Anoxic	Proemse2013
Buchanan Lake		445102	-32	252.861		4.8						Anoxic	Proemse2013
Buchanan Lake		445103	-33	252.879		4.5						Anoxic	Proemse2013
Buchanan Lake		445104	-34	252.897		5.2						Anoxic	Proemse2013
Buchanan Lake		445105	-35	252.915		6						Anoxic	Proemse2013
Buchanan Lake		445106	-37	252.951		7.4						Anoxic	Proemse2013
Buchanan Lake		445107	-38	252.969		8.9						Anoxic	Proemse2013
Buchanan Lake		445108	-39	252.988		12						Anoxic	Proemse2013
Buchanan Lake		445109	-40	253.006	-1.01	6						Anoxic	Proemse2013
Buchanan Lake		445110	-41	253.024		20						Anoxic	Proemse2013
Buchanan Lake		445111	-42	253.042		3.3						Anoxic	Proemse2013
Buchanan Lake		445112	-43	253.06		3						Anoxic	Proemse2013
Buchanan Lake		445113	-44	253.078		4.4						Anoxic	Proemse2013
Buchanan Lake		445114	-45	253.096		3.8						Anoxic	Proemse2013
Buchanan Lake		445115	-46	253.115		7.4						Anoxic	Proemse2013
Buchanan Lake		445116	-47	253.133		8.5						Anoxic	Proemse2013
Buchanan Lake		445117	-48	253.151		5.6						Anoxic	Proemse2013
Buchanan Lake		445118	-49	253.169		5.4						Anoxic	Proemse2013
Buchanan Lake		445119	-50	253.187		6.9						Anoxic	Proemse2013
Buchanan Lake		445120	-51	253.205		6.6						Anoxic	Proemse2013
Buchanan Lake		445121	-52	253.223		3.7						Anoxic	Proemse2013
Buchanan Lake		445122	-53	253.242		2.7						Anoxic	Proemse2013
Buchanan Lake		445123	-54	253.26		1.7						Anoxic	Proemse2013
Buchanan Lake		445124	-55	253.278		2.4						Anoxic	Proemse2013
Buchanan Lake		445125	-56	253.296		2						Anoxic	Proemse2013
Buchanan Lake		445126	-57	253.314		16						Anoxic	Proemse2013
Buchanan Lake		445127	-58	253.332		2.9						Anoxic	Proemse2013
Buchanan Lake		445128	-59	253.35		2.1						Anoxic	Proemse2013
Buchanan Lake		445129	-60	253.369	-0.05	4.7						Anoxic	Proemse2013
Buchanan Lake		445130	-61	253.387		9.1						Anoxic	Proemse2013
Buchanan Lake		445131	-62	253.405		2.7						Anoxic	Proemse2013
Buchanan Lake		445132	-63	253.423		2						Anoxic	Proemse2013
Buchanan Lake		445133	-64	253.441		2.4						Anoxic	Proemse2013
Buchanan Lake		445134	-65	253.459		0.7						Anoxic	Proemse2013
Buchanan Lake		445135	-66	253.477		1.1						Anoxic	Proemse2013
Buchanan Lake		445136	-67	253.496		1.1						Anoxic	Proemse2013
Buchanan Lake		445137	-68	253.514		0.4						Anoxic	Proemse2013
Buchanan Lake		445138	-69	253.532		2.9						Anoxic	Proemse2013
Buchanan Lake		445139	-70	253.55		3.6						Anoxic	Proemse2013
Buchanan Lake		445140	-71	253.568		4.4						Anoxic	Proemse2013
Buchanan Lake		445141	-72	253.586		3.4						Anoxic	Proemse2013
Buchanan Lake		445142	-73	253.604		5.3						Anoxic	Proemse2013
Buchanan Lake		445143	-74	253.623		2.1						Anoxic	Proemse2013
Buchanan Lake		445144	-75	253.641		1.3						Anoxic	Proemse2013
Buchanan Lake		445145	-76	253.659	-1.77	3.2						Anoxic	Proemse2013
Buchanan Lake		445146	-77	253.677		3.1						Anoxic	Proemse2013
Buchanan Lake		445147	-78	253.695		1.2						Anoxic	Proemse2013
Buchanan Lake		445148	-79	253.713		0.6						Anoxic	Proemse2013
Buchanan Lake		445149	-80	253.731		0.8						Anoxic	Proemse2013
Buchanan Lake		445150	-81	253.75		1.2						Anoxic	Proemse2013
Buchanan Lake		445151	-82	253.768		0.6						Anoxic	Proemse2013
Buchanan Lake		445152	-83	253.786		12						Anoxic	Proemse2013
Buchanan Lake		445153	-84	253.804		5						Anoxic	Proemse2013
Buchanan Lake		445154	-85	253.822		7.3						Anoxic	Proemse2013
Buchanan Lake		445155	-86	253.84	-1.68	1.9						Anoxic	Proemse2013
Buchanan Lake		445156	-87	253.858		0.5						Anoxic	Proemse2013
Buchanan Lake		445157	-88	253.877		1.9						Anoxic	Proemse2013
Buchanan Lake		445158	-89	253.895		1.8						Anoxic	Proemse2013
Buchanan Lake		445159	-90	253.913		1.7						Anoxic	Proemse2013
Buchanan Lake		445160	-91	253.931		0.7						Anoxic	Proemse2013
Buchanan Lake		445161	-92	253.949		0.7						Anoxic	Proemse2013
Buchanan Lake		445162	-93	253.967		0.8						Anoxic	Proemse2013
Buchanan Lake		445163	-94	253.985		0.8						Anoxic	Proemse2013
Buchanan Lake		445164	-95	254.004		0.7						Anoxic	Proemse2013
Buchanan Lake		445165	-96	254.022		1.2						Anoxic	Proemse2013
Buchanan Lake		445166	-97	254.04		0.9						Anoxic	Proemse2013
Buchanan Lake		445167	-98	254.058		0.7						Anoxic	Proemse2013
Buchanan Lake		445168	-100	254.094		1.1						Anoxic	Proemse2013
Buchanan Lake		445169	-101	254.113		3.9						Anoxic	Proemse2013
Buchanan Lake		445170	-102	254.131		0.6						Anoxic	Proemse2013
Buchanan Lake		445171	-103	254.149		7.9						Anoxic	Proemse2013
Buchanan Lake		445172	-104	254.167	-1.77	3.1						Anoxic	Proemse2013
Buchanan Lake		445173	-105	254.185		4.3						Anoxic	Proemse2013
Buchanan Lake		445174	-106	254.203		1.1						Anoxic	Proemse2013
West Blind Fiord		411767	13.4	252.17		3.84						Anoxic	Proemse2013
West Blind Fiord		411766	12.4	252.178	-0.05	1.04						Anoxic	Proemse2013
West Blind Fiord		411765	11.4	252.186		0.91						Anoxic	Proemse2013
West Blind Fiord		411764	10.4	252.195		0.14						Anoxic	Proemse2013
West Blind Fiord		411763	9.4	252.203		0.13						Anoxic	Proemse2013
West Blind Fiord		411762	8.4	252.211	-0.75	1.39						Anoxic	Proemse2013
West Blind Fiord		411761	8.2	252.213		0.24						Anoxic	Proemse2013
West Blind Fiord		411760	7.8	252.216		0.27						Anoxic	Proemse2013
West Blind Fiord		411759	7.3	252.22	-0.05	1.03						Anoxic	Proemse2013
West Blind Fiord		411758	6.8	252.224		0.17						Anoxic	Proemse2013
West Blind Fiord		411757	6.3	252.228		0.23						Anoxic	Proemse2013
West Blind Fiord		411756	5.8	252.232	-0.25	4.49						Anoxic	Proemse2013
West Blind Fiord		411755	5.5	252.235		0.44						Anoxic	Proemse2013
West Blind Fiord		411754	5	252.239	-1.09	0.52						Anoxic	Proemse2013
West Blind Fiord		411753	4.8	252.241		0.42						Anoxic	Proemse2013
West Blind Fiord		411752	4.6	252.242		0.23						Anoxic	Proemse2013
West Blind Fiord		411751	4.4	252.244	-0.52	0.16						Anoxic	Proemse2013
West Blind Fiord		411750	4.2	252.246		0.09						Anoxic	Proemse2013
West Blind Fiord		411749	4	252.247		0.09						Anoxic	Proemse2013
West Blind Fiord		411748	3.8	252.249		0.14						Anoxic	Proemse2013
West Blind Fiord		411747	3.6	252.25		0.15						Anoxic	Proemse2013
West Blind Fiord		411745	3.2	252.254		0.17						Anoxic	Proemse2013
West Blind Fiord		411744	3	252.255		0.3						Anoxic	Proemse2013
West Blind Fiord		411743	2.6	252.259		0.15						Anoxic	Proemse2013
West Blind Fiord		411742	2.4	252.26	0.07	0.13						Anoxic	Proemse2013
West Blind Fiord		411741	2.2	252.262		0.18						Anoxic	Proemse2013
West Blind Fiord		411740	2	252.264		0.18						Anoxic	Proemse2013
West Blind Fiord		411739	1.8	252.265		0.15						Anoxic	Proemse2013
West Blind Fiord		411730	1.6	252.267		0.16						Anoxic	Proemse2013
West Blind Fiord		411738	1.6	252.267		0.15						Anoxic	Proemse2013
West Blind Fiord		411737	1.4	252.269		0.13						Anoxic	Proemse2013
West Blind Fiord		411736	1.2	252.27		0.2						Anoxic	Proemse2013
West Blind Fiord		411735	1	252.272		0.29						Anoxic	Proemse2013
West Blind Fiord		411734	0.8	252.273		0.49						Anoxic	Proemse2013
West Blind Fiord		411733	0.6	252.275		0.16						Anoxic	Proemse2013
West Blind Fiord		411732	0.4	252.277		0.39						Anoxic	Proemse2013
West Blind Fiord		411731	0.2	252.278		0.46						Anoxic	Proemse2013
West Blind Fiord		411729	0	252.28		1.31						Anoxic	Proemse2013
West Blind Fiord		411773	-0.5	252.284	0.3	4.49						Anoxic	Proemse2013
West Blind Fiord		411776	-0.5	252.284		1.38						Anoxic	Proemse2013
West Blind Fiord		411774	-1	252.288		0.48						Anoxic	Proemse2013
West Blind Fiord		411777	-1	252.288		4.13						Anoxic	Proemse2013
West Blind Fiord		411775	-1.4	252.291		0.36						Anoxic	Proemse2013
West Blind Fiord		411778	-1.5	252.292		0.21						Anoxic	Proemse2013
West Blind Fiord		411779	-2	252.296	-0.11	0.11						Anoxic	Proemse2013
West Blind Fiord		411780	-2.5	252.301		0.11						Anoxic	Proemse2013
West Blind Fiord		411781	-3.5	252.309		0.21						Anoxic	Proemse2013
West Blind Fiord		411782	-4.5	252.317		0.31						Anoxic	Proemse2013
West Blind Fiord		411783	-5.5	252.325	-0.41	0.11						Anoxic	Proemse2013
	Dalong Formation	Pgy-X-164-2		252	-0.99	1.7	6.14	8.65633				Anoxic	Zhou2012
	Dalong Formation	Pgy-X-162-1		252	1.22	1.54	2.13	0.877878				Anoxic	Zhou2012
	Dalong Formation	Pgy-X-161-1		252	0.07	1.99	3.37	5.14563				Anoxic	Zhou2012
	Dalong Formation	Pgy-X-160-2		252	-0.28	7.07	4.77	6.60848				Anoxic	Zhou2012
	Dalong Formation	Pgy-X-159-1		252	0.11	22.8	10.4	7.18882				Anoxic	Zhou2012
	Dalong Formation	Pgy-X-158-1		252	-0.25	4.82	4.77	3.48603				Anoxic	Zhou2012
	Dalong Formation	Pgy-X-157-1		252	-0.19	9.21	13	6.28217				Anoxic	Zhou2012
	Dalong Formation	Pgy-X-156-1		252	1.58	214	21	8.70585				Anoxic	Zhou2012
	Dalong Formation	Pgy-X-155-3		252	2.35	898	71.4	27.72				Anoxic	Zhou2012
	Dalong Formation	Pgy-X-155-2'		252	2.35	898	71.4	27.7162				Anoxic	Zhou2012
	Dalong Formation	Pgy-X-155-2		252	0.28	32.3	15.8	8.58625				Anoxic	Zhou2012
	Dalong Formation	Pgy-X-155-1		252	0.31	159	54.5	13.9439				Anoxic	Zhou2012
	Dalong Formation	Pgy-X-154-3		252	1.69	23.7	3.27	7.27757				Anoxic	Zhou2012
	Dalong Formation	Pgy-X-154-2		252	1.24	19.1	11.5	13.101				Anoxic	Zhou2012
	Dalong Formation	Pgy-X-154-1		252	2.11	73.2	23.7	20.574				Anoxic	Zhou2012
	Dalong Formation	Pgy-X-153-3		252	0.87	9.9	9.92	1.63146				Anoxic	Zhou2012
	Dalong Formation	Pgy-X-153-2		252	2.08	90.2	26.7	22.1521				Anoxic	Zhou2012
	Dalong Formation	Pgy-X-151-1		252	-0.53	18.5	4.89	19.4402				Anoxic	Zhou2012
	Dalong Formation	Pgy-X-149-3		252	0.86	88.7	31.5	20.6942				Anoxic	Zhou2012
	Dalong Formation	Pgy-X-149-2		252	0.05	17.7	6.77	11.9257				Anoxic	Zhou2012
	Dalong Formation	Pgy-X-147-2		252	0.23	12.7	22.2	23.9464				Anoxic	Zhou2012
	Dalong Formation	Pgy-X-147-1		252	-0.75	6.7	7.21	9.59391				Anoxic	Zhou2012
	Lungmachi Formation	WJ-S1l-22		443	0.51	13.9	9.46	6.70623				Anoxic	Zhou2012
	Lungmachi Formation	WJ-S1l-21		443	0.58	23.5	11.8	6.81133				Anoxic	Zhou2012
	Lungmachi Formation	WJ-S1l-16		443	1.08	52.9	20.4	4.49311				Anoxic	Zhou2012
	Lungmachi Formation	WJ-S1l-15		443	0.94	47.5	17.3	4.47658				Anoxic	Zhou2012
	Lungmachi Formation	WJ-S1l-14		443	1.06	45.9	14.2	3.92676				Anoxic	Zhou2012
	Lungmachi Formation	WJ-S1l-20		443	0.8	27.7	20.3	6.16867				Anoxic	Zhou2012
	Lungmachi Formation	WJ-S1l-13		443	1.19	70.3	25.6	4.11639				Anoxic	Zhou2012
	Lungmachi Formation	WJ-S1l-12		443	1.02	34	16.9	2.77015				Anoxic	Zhou2012
	Lungmachi Formation	WJ-S1l-11		443	0.94	86.1	56.5	3.89222				Anoxic	Zhou2012
	Lungmachi Formation	WJ-S1l-10		443	0.77	153	59.2	6.28285				Anoxic	Zhou2012
	Lungmachi Formation	WJ-S1l-18		443	0.92	30.5	15.3	3.89895				Anoxic	Zhou2012
		WJ-O3g-9		443	0.57	6.74	13.8	1.9892				Anoxic	Zhou2012
	Wufeng Formation	WJ-O-2		443		11.4	34.6	6.36				Anoxic	Zhou2012
	Wufeng Formation	WJ-O-3		443	-0.16	11	34.2	6.31				Anoxic	Zhou2012
	Wufeng Formation	WJ-O-7		443	0.1	5.85	36.1	4.25				Anoxic	Zhou2012
	Wufeng Formation	WJ-O-8		443	-0.53	8.46	8.63	4.08				Anoxic	Zhou2012
	Wufeng Formation	WJ-O-9		443	-0.47	7.99	4.65	4.15				Anoxic	Zhou2012
	Wufeng Formation	WJ-O-10		443	-0.5	20.2	7.28	4.3				Anoxic	Zhou2012
	Wufeng Formation	WJ-O-11'		443	0.73	14.8	4.94	4.06				Anoxic	Zhou2012
	Wufeng Formation	WJ-O-13		443	0.35	35.8	14.5	4.16				Anoxic	Zhou2012
	Wufeng Formation	WJ-O-14		443	-0.11	61.7	19.4	4.48				Anoxic	Zhou2012
	Wufeng Formation	WJ-O-15		443	-0.09	104	28.2	5.5				Anoxic	Zhou2012
	Wufeng Formation	WJ-O-16		443	2.42	119	20.1	4.22				Anoxic	Zhou2012
	Wufeng Formation	WJ-O-17		443	1.76	69	15.3	3.52				Anoxic	Zhou2012
	Wufeng Formation	WJ-O-17'		443	2.12	120	30.3	5.57				Anoxic	Zhou2012
	Wufeng Formation	WJ-O-18		443	1.72	23.5	7.8	3.73				Anoxic	Zhou2012
	Wufeng Formation	WJ-O-19		443	1.17	62.2	13.2	4.11				Anoxic	Zhou2012
	Wufeng Formation	WJ-O-20		443	0.6	16.4	9.36	2.87				Anoxic	Zhou2012
	Wufeng Formation	WJ-O-21		443	-0.31	34.6	15.4	5.33				Anoxic	Zhou2012
	Wufeng Formation	WJ-O-22		443	0.37	50.8	16.6	4.21				Anoxic	Zhou2012
	Wufeng Formation	WJ-O-23		443	0.37	37.9	13.7	4.94				Anoxic	Zhou2012
	Wufeng Formation	WJ-O-24		443	0.48	12.2	10.2	5.21				Anoxic	Zhou2012
	Hushpuckney Shale, Swope Formation	AH1.0	1	304.65	0.83	36						Euxinic	Herrmann2012
	Hushpuckney Shale, Swope Formation	AH3.0A	3	304.65	0.8	57						Euxinic	Herrmann2012
	Hushpuckney Shale, Swope Formation	AH3.0B	3	304.65	0.81							Unknown	Herrmann2012
	Hushpuckney Shale, Swope Formation	AH4.0	4	304.65	0.8	80						Euxinic	Herrmann2012
	Hushpuckney Shale, Swope Formation	AH5.2	5.2	304.65	0.86	305						Euxinic	Herrmann2012
	Hushpuckney Shale, Swope Formation	AH6.6	6.6	304.65	0.86	686						Euxinic	Herrmann2012
	Hushpuckney Shale, Swope Formation	AH7.9	7.9	304.65	0.64	608						Euxinic	Herrmann2012
	Hushpuckney Shale, Swope Formation	AH9.3	9.3	304.65	0.59	269						Euxinic	Herrmann2012
	Hushpuckney Shale, Swope Formation	AH12.3	12.3	304.65	0.45	335						Euxinic	Herrmann2012
	Hushpuckney Shale, Swope Formation	AH15.3	15.3	304.65	0.46	432						Euxinic	Herrmann2012
	Hushpuckney Shale, Swope Formation	AH18.6A	18.6	304.65	0.49	437						Euxinic	Herrmann2012
	Hushpuckney Shale, Swope Formation	AH18.6B	18.6	304.65	0.51							Euxinic	Herrmann2012
	Hushpuckney Shale, Swope Formation	AH21.5	21.5	304.65	0.51	428						Euxinic	Herrmann2012
	Hushpuckney Shale, Swope Formation	AH25.2	25.2	304.65	0.54	433						Euxinic	Herrmann2012
	Hushpuckney Shale, Swope Formation	AH28.5A	28.5	304.65	0.84	216						Euxinic	Herrmann2012
	Hushpuckney Shale, Swope Formation	AH28.5B	28.5	304.65	0.83							Euxinic	Herrmann2012
	Hushpuckney Shale, Swope Formation	AH32.0	32	304.65	0.8	256						Euxinic	Herrmann2012
	Hushpuckney Shale, Swope Formation	AH34.7	34.7	304.65	0.99	51						Euxinic	Herrmann2012
	Hushpuckney Shale, Swope Formation	AH39.0	39	304.65	0.91							Euxinic	Herrmann2012
	Hushpuckney Shale, Swope Formation	AH42.0	42	304.65	0.83	98						Euxinic	Herrmann2012
	Hushpuckney Shale, Swope Formation	AH58.0	58	304.65	1.02	37						Euxinic	Herrmann2012
	Hushpuckney Shale, Swope Formation	AH63.0B	63	304.65	1.12							Unknown	Herrmann2012
	Hushpuckney Shale, Swope Formation	AH63.0A	63	304.65	1.13	18						Oxic	Herrmann2012
	Hushpuckney Shale, Swope Formation	AH68.0	68	304.65	1.06							Unknown	Herrmann2012
	Hushpuckney Shale, Swope Formation	AH74.0A	74	304.65	1.68	10						Oxic	Herrmann2012
	Hushpuckney Shale, Swope Formation	AH74.0B	74	304.65	1.6	10						Oxic	Herrmann2012
IODP 302 Site M0004A in the Arctic Ocean		27-1 (76-77)		54.1	0.659	6.489			3.00403			Unknown	Dickson2012
IODP 302 Site M0004A in the Arctic Ocean		27-1 (94-95)		54.1	0.429	58.19			6.43122			Unknown	Dickson2012
IODP 302 Site M0004A in the Arctic Ocean		27-1 (110-111)		54.1	1.771	188.984			10.8963			Euxinic	Dickson2012
IODP 302 Site M0004A in the Arctic Ocean		27-1 (120-121)		54.1	1.881	119.093						Euxinic	Dickson2012
IODP 302 Site M0004A in the Arctic Ocean		27-1 (129-130)		54.1	1.459	143.017			8.80647			Euxinic	Dickson2012
IODP 302 Site M0004A in the Arctic Ocean		27-1 (129-130)		54.1	1.538							Unknown	Dickson2012
IODP 302 Site M0004A in the Arctic Ocean		27-1 (137-138)		54.1	1.099	33.289			8.68966			Unknown	Dickson2012
IODP 302 Site M0004A in the Arctic Ocean		27-1 (149-150)		54.1	0.471	22.376			5.7199			Unknown	Dickson2012
IODP 302 Site M0004A in the Arctic Ocean		27-2 (4-5)		54.1	0.417	8.646			3.44887			Unknown	Dickson2012
IODP 302 Site M0004A in the Arctic Ocean		27-2 (15-16)		54.1	0.136	14.698			4.11752			Unknown	Dickson2012
IODP 302 Site M0004A in the Arctic Ocean		27-2 (25-26)		54.1	-0.463	5.862			3.33416			Unknown	Dickson2012
IODP 302 Site M0004A in the Arctic Ocean		27-2 (60-61)		54.1	0.118	12.468			6.80681			Unknown	Dickson2012
IODP 302 Site M0004A in the Arctic Ocean		27-2 (131-132)		54.1	-0.125	6.85			2.99284			Unknown	Dickson2012
IODP 302 Site M0004A in the Arctic Ocean		27-3 (22-23)		54.1	0.369	6.89			3.84684			Unknown	Dickson2012
Gezhongwu Setion	GZW	GZW-02-32	4.49	532.828	2.08	6.2		0.381061	1.93041			Unknown	Wen2011
Gezhongwu Setion	GZW	GZW-02-24	3.47	534.684	-0.485	6.41		0.926189	3.1614			Unknown	Wen2011
Gezhongwu Setion	GZW	GZW-02-20	2.22	536.959	-0.695	2.06		0.100558	0.293759			Unknown	Wen2011
Gezhongwu Setion	GZW	GZW-02-18	0.96	539.253	-0.35	2.28		0.16936	0.419655			Unknown	Wen2011
Gezhongwu Setion	DY	JPD-01		542	1.015	2.61		1.49778	0.307747			Unknown	Wen2011
Meishucun section	SYT	9-65	8.75	521	0.46	6.08		7.15547	3.0425			Oxic	Wen2011
Meishucun section	SYT	9-63	8.54	521.264	0.805	6.73		7.05491	3.06348			Oxic	Wen2011
Meishucun section	SYT	9-60	8.22	521.667	0.865	4.63		7.09725	2.90262			Oxic	Wen2011
Meishucun section	SYT	9-56	7.8	522.196	0.085	5.93		7.12901	2.9236			Oxic	Wen2011
Meishucun section	SYT	9-51	7.26	522.875	0.43	3.79		6.17106	2.62285			Oxic	Wen2011
Meishucun section	SYT	9-46	6.77	523.492	0.04	14.4		6.98611	2.7977			Oxic	Wen2011
Meishucun section	SYT	9-44	6.66	523.63	0.01	5.76		6.4251	2.71377			Oxic	Wen2011
Meishucun section	SYT	9-39	6.4	523.958	-0.005	6.07		6.28221	3.651			Anoxic	Wen2011
Meishucun section	SYT	9-34	6.13	524.297	-0.095	6.95		6.98082	2.85366			Oxic	Wen2011
Meishucun section	SYT	9-29	5.86	524.637	0.265	5.77		7.35129	2.71377			Oxic	Wen2011
Meishucun section	SYT	9-19	5.34	525.292	-0.035	8.78		6.58388	2.16822			Oxic	Wen2011
Meishucun section	SYT	9-14	5.06	525.644	-0.305	9.05		5.87998	2.13325			Oxic	Wen2011
Meishucun section	SYT	9-4	4.5	526.349	0.745	7.03		6.73736	1.65764			Oxic	Wen2011
Meishucun section	SYT	K-B-02	4.38	526.5	2.08	2.19		8.28277	2.95			Unknown	Wen2011
Meishucun section	DH	DH-04	4.32	526.809	2.02	0.95		0.0423401	0.35			Unknown	Wen2011
Meishucun section	DH	DH-03	4.06	528.147	1.945	0.83		0.031755	0.32			Unknown	Wen2011
Meishucun section	ZYC	ZYC27	3.51	530.979	1.315	2.03		1.56658	0.92			Unknown	Wen2011
Meishucun section	ZYC	ZYC24	3.29	532.111	2.02	1.23		0.164068	0.39	0.666667	0.00384615	Unknown	Wen2011
Meishucun section	ZYC	ZYC22	3.14	532.883	1.615	1.28		0.179945	0.3	0.7	0.0190476	Unknown	Wen2011
Meishucun section	ZYC	ZYC21	3.1	533.089	1.66	2.15		0.100558	0.2	0.75	0.0133333	Unknown	Wen2011
Meishucun section	ZYC	ZYC20	2.96	533.81	2.005	0.94		0.174653	0.46	0.673913	0.00322581	Unknown	Wen2011
Meishucun section	ZYC	ZYC17	2.69	535.2	2.08	1.29		0.227578	0.27	0.777778	0.0047619	Unknown	Wen2011
Meishucun section	ZYC	ZYC15	2.49	535.631	-0.755	6.15		0.0582176	0.36	0.972222	0.00571429	Unknown	Wen2011
Meishucun section	ZYC	ZYC13	2.33	535.976	-0.08	2.19		0.0846801	0.14	0.857143	0.0833333	Unknown	Wen2011
Meishucun section	ZYC	ZYC11	2.17	536.321	-0.245	2.59		0.0793876	0.27	0.62963	0.0529412	Unknown	Wen2011
Meishucun section	ZYC	ZYC8	1.92	536.86	-0.26	1.45		0.222285	0.22	0.863636	0.0105263	Unknown	Wen2011
Meishucun section	ZYC	ZYC7	1.89	536.925	-0.335	1.32		0.185238	0.22	0.863636	0.0263158	Unknown	Wen2011
Meishucun section	ZYC	ZYC4	1.63	537.486	-0.605	2.16		0.137605	0.23	0.826087	0.0210526	Unknown	Wen2011
Meishucun section	ZYC	ZYC2	1.45	537.874	0.265	1.19		0.0846801	0.11	0.909091	0.04	Unknown	Wen2011
Meishucun section	ZYC	ZYC1	1.38	538.025	0.415	1		0.111143	0.14	0.857143	0.05	Unknown	Wen2011
Meishucun section	XWTS	XWT-15	1.35	538.089	-0.815	1.22		0.328135	0.52	0.653846	0.00294118	Unknown	Wen2011
Meishucun section	XWTS	XWT-14	1.23	538.348	-0.53	1.43		1.07438	0.45	0.888889	0.0025	Unknown	Wen2011
Meishucun section	XWTS	XWT-12	1.05	538.736	-0.68	0.76		0.396938	0.32	0.8125	0.00384615	Unknown	Wen2011
Meishucun section	XWTS	XWT-11	0.91	539.038	-0.455	0.88		0.285795	0.29	0.862069	0.004	Unknown	Wen2011
Meishucun section	XWTS	XWT-10	-0.06	541.129	-0.395	1.29		0.344013	0.27	0.925926	0.004	Unknown	Wen2011
Meishucun section	XWTS	XWT-03	-0.17	541.138	-0.245	0.79		0.444571	0.33	0.818182	0.0037037	Unknown	Wen2011
Meishucun section	BYS	BYS-0	-0.42	541.341	1.03	1.65		4.07523	1.08	0.787037	0.00117647	Unknown	Wen2011
Meishucun section	BYS	BYS-02	-1.23	542	1.33	12.7		1.02145	0.47	0.893617	0.00238095	Unknown	Wen2011
Huangjiawan	Niutitang Formation	ZG-1	0	521	0.92	42200	116	2.30753				Euxinic	Lehmann2007
Huangjiawan	Niutitang Formation	ZG-2	0	521	1.03	54100	108	2.11171				Euxinic	Lehmann2007
Huangjiawan	Niutitang Formation	ZH-1	0	521	1.11	71000	71	1.85238				Euxinic	Lehmann2007
Huangjiawan	Niutitang Formation	ZH-2	0	521	0.95	29000	320	1.64597				Euxinic	Lehmann2007
Huangjiawan	Niutitang Formation	ZH-5	0	521	1.18	48800	221	2.38163				Euxinic	Lehmann2007
Ganziping	Niutitang Formation	ZG-3	-0.7	521.07	1.48	209						Euxinic	Lehmann2007
Ganziping	Niutitang Formation	ZG-7	1.5	520.85	1.865	115						Euxinic	Lehmann2007
Ganziping	Niutitang Formation	ZG-11	1.8	520.82	1.23	102						Euxinic	Lehmann2007
Ganziping	Niutitang Formation	ZG-17	4.5	520.55	0.79	293						Euxinic	Lehmann2007
Ganziping	Niutitang Formation	ZG-26	46.5	516.35	1.2	54						Euxinic	Lehmann2007
Ganziping	Niutitang Formation	ZG-29	61.3	514.87	1.04	35						Euxinic	Lehmann2007
Yuanling	Niutitang Formation	L-60	0	521	1.08	22						Euxinic	Lehmann2007
Yuanling	Niutitang Formation	L-66	6	520.4	0.46	12						Euxinic	Lehmann2007
Maluhe	Niutitang Formation	MLH-4	0.2	520.98	1.68	142						Euxinic	Xu2013
Maluhe	Niutitang Formation	MLH-5	0	521	1.36	70900						Euxinic	Xu2013
Maluhe	Niutitang Formation	MLH-2	0	521	1.35	61600						Euxinic	Xu2013
Maluhe	Niutitang Formation	MLH-6	-0.2	521.02	0.55	117						Euxinic	Xu2013
Dazhuliushui	Niutitang Formation	DZLS-7	0.2	520.98	0.87	65.2						Euxinic	Xu2013
Dazhuliushui	Niutitang Formation	DZLS-8	0	521	1.05	62900						Euxinic	Xu2013
Dazhuliushui	Niutitang Formation	DZLS-2	0	521	1.14	73000						Euxinic	Xu2013
Dazhuliushui	Niutitang Formation	DZLS-9	-0.2	521.02	1.56	90.6						Euxinic	Xu2013
Sancha	Niutitang Formation	SC-11	0	521	1.17	65900						Euxinic	Xu2013
Sancha	Niutitang Formation	SC-2	0	521	0.98	56400						Euxinic	Xu2013
	DoushantuoIV	HN-23	154	551		180.7		5.3	3.3	0.7	0.8	Euxinic	Li2010
	DoushantuoIV	HN-21	152	552.525		136		4.5	2.7	0.4	0.9	Euxinic	Li2010
	DoushantuoIV	HN-18	149	554.814		111.4		4.5	2.3	0.5	0.9	Euxinic	Li2010
	DoushantuoIV	HN-15	146	557.102		161.3		5.4	2.7	0.5	0.9	Euxinic	Li2010
	DoushantuoIV	HN-13	144	558.627		71.8		5.5	2.9	0.4	0.9	Euxinic	Li2010
	DoushantuoIV	HN-09	144	558.627		113.9		4.5	2.8	0.8	0.9	Euxinic	Li2010
	DoushantuoIV	HN-12	143	559.39		125.1		4.4	3.1	0.8	0.9	Euxinic	Li2010
	DoushantuoIV	HN-11	142.2	560		121.7		5.3	3.2	0.7	0.9	Euxinic	Li2010
Taoying	Dsoushantuo II	TY09-7.6	7.6	632		3.2	17.9	7.4	0.8	0.3	0.1	Oxic	Sahoo2012
Taoying	Dsoushantuo II	TY09-7.9	7.9	632		3.7	11.3	7.7	0.7	0.3	0.7	Oxic	Sahoo2012
Taoying	Dsoushantuo II	TY09-8	8	632		1.3	16.7	8.1	0.7	0.2	0.2	Oxic	Sahoo2012
Taoying	Dsoushantuo II	TY09-8.3	8.3	632		2.8	16.9	8.4	0.6	0.1	0.1	Oxic	Sahoo2012
Taoying	Dsoushantuo II	TY09-8.6	8.6	632		24.8	3.8	7.9	0.7	0.1	0.2	Oxic	Sahoo2012
Taoying	Dsoushantuo II	TY09-8.8	8.8	632		6.4	18.4	8.7	0.6	0.3	0.5	Oxic	Sahoo2012
Taoying	Dsoushantuo II	TY09-9	9	632		4.1	19.1	8.2	0.6	0.2	0.4	Oxic	Sahoo2012
Taoying	Dsoushantuo II	TY09-9.4	9.4	632		5.4	18	8.6	0.6	0.1	0.4	Oxic	Sahoo2012
Taoying	Dsoushantuo II	TY09-9.8	9.8	632		2.9	23.7	9.5	0.8	0.2	0.2	Oxic	Sahoo2012
Taoying	Dsoushantuo II	TY09-10	10	632		3.1	18.7	8.3	0.6	0.1	0.2	Oxic	Sahoo2012
Taoying	Dsoushantuo II	TY09-10.2	10.2	632		29.3	18.5	9.8	0.7	0.2	1	Oxic	Sahoo2012
Taoying	Dsoushantuo II	TY09-10.4	10.4	632		39.5	17.2	7.7	0.6	0.3	0.4	Oxic	Sahoo2012
Taoying	Dsoushantuo II	TY09-10.7	10.7	632		11.3	19.4	8.9	0.7	0.2	0.4	Oxic	Sahoo2012
Taoying	Dsoushantuo II	TY09-11	11	632		30	10.3	5.5	0.4	1	1	Euxinic	Sahoo2012
Taoying	Dsoushantuo II	TY09-11.3	11.3	632		11.3	8.2	7.3	0.6	0.3	0.5	Oxic	Sahoo2012
Taoying	Dsoushantuo II	TY09-11.5	11.5	632		10.6	8	7.1	0.5	0.3	0.7	Oxic	Sahoo2012
Taoying	Dsoushantuo II	TY09-11.8	11.8	632		10.8	8.4	7.2	0.5	0.2	0.5	Oxic	Sahoo2012
Taoying	Dsoushantuo II	TY09-12	12	632		6.2	7.7	7.6	0.5	0.1	0.2	Oxic	Sahoo2012
Taoying	Dsoushantuo II	TY09-13.3	13.3	632		1.4	7.8	8.3	1.5	0.5	0.9	Euxinic	Sahoo2012
Taoying	Dsoushantuo II	TY09-13.8	13.8	632		3.5	13.1	9	0.8	0.6	1	Euxinic	Sahoo2012
Taoying	Dsoushantuo II	TY09-14	14	632		14.5	19.1	8.8	0.7	0.3	0.7	Oxic	Sahoo2012
Taoying	Dsoushantuo II	TY09-15.1	15.1	632		38.2	33.6	19.4	1.3	0.3	0.9	Oxic	Sahoo2012
Taoying	Dsoushantuo II	TY09-15.5	15.5	632		165.3	15.7	7.7	0.6	0.7	0.9	Euxinic	Sahoo2012
Taoying	Dsoushantuo II	TY09-16.3	16.3	632		48.4	16.8	8.8	0.7	1.1	0.8	Euxinic	Sahoo2012
Taoying	Dsoushantuo II	TY09-16.5	16.5	632		114.4	12.5	8.9	2.1	0.7	1	Euxinic	Sahoo2012
Taoying	Dsoushantuo II	TY09-17.5	17.5	632		13	5.7	8.8	1.5	0.6	0.5	Ferruginous	Sahoo2012
Taoying	Dsoushantuo II	TY09-18.8	18.8	632		9	3.8	6.7	0.8	0.7	0.7	Euxinic	Sahoo2012
Taoying	Dsoushantuo II	TY09-19.7	19.7	632		11.5	4.7	7.2	0.9	0.6	0.8	Euxinic	Sahoo2012
Taoying	Dsoushantuo II	TY09-21.3	21.3	632		12.1	6.8	6.1	0.6	1	0.9	Euxinic	Sahoo2012
Taoying	Dsoushantuo II	TY09-22.3	22.3	632		0.3	5.4	5.5	1	1	1	Euxinic	Sahoo2012
Wuhe	Dsoushantuo II	WH09-2.4	2.4	632		0.6	13.4	10.4	2.2	0.2	0.4	Oxic	Sahoo2012
Wuhe	Dsoushantuo II	WH09-2.7	2.7	632		8.7	12.3	8.7	1.7	0.3	0.3	Oxic	Sahoo2012
Wuhe	Dsoushantuo II	WH09-3	3	632		3.8	14	8.4	1.9	0.4	0.7	Euxinic	Sahoo2012
Wuhe	Dsoushantuo II	WH09-3.2	3.2	632		38	13.8	8.6	2.6	0.5	1	Euxinic	Sahoo2012
Wuhe	Dsoushantuo II	WH09-3.5	3.5	632		2.5	13.8	9.4	2.1	0.4	0.2	Ferruginous	Sahoo2012
Wuhe	Dsoushantuo II	WH09-3.7	3.7	632		62.3	15.8	9	3.2	0.6	0.9	Euxinic	Sahoo2012
Wuhe	Dsoushantuo II	WH09-4	4	632		7.8	14	8.7	2.3	0.4	0.9	Euxinic	Sahoo2012
Wuhe	Dsoushantuo II	WH09-4.3	4.3	632		172.3	12.6	9.4	3.9	0.5	0.9	Euxinic	Sahoo2012
Wuhe	Dsoushantuo II	WH09-4.6	4.6	632		11.2	9.8	6.6	3.2	0.6	0.6	Ferruginous	Sahoo2012
Wuhe	Dsoushantuo II	WH09-4.8	4.8	632		13.5	10	8.5	2.6	0.3	0.7	Oxic	Sahoo2012
Wuhe	Dsoushantuo II	WH09-5	5	632		39.5	5.5	3.4	5.3	0.7	0.3	Ferruginous	Sahoo2012
Wuhe	Dsoushantuo II	WH09-5.4	5.4	632		41.21	5.84	8.47	3.14	0.6	0.8	Euxinic	Sahoo2012
Wuhe	Dsoushantuo II	WH09-5.6	5.6	632		42.42	5.34	7.03	3.96	0.6	0.6	Ferruginous	Sahoo2012
Wuhe	Dsoushantuo II	WH09-5.8	5.8	632		21.92	3.87	6.64	3.49	0.7	0.6	Ferruginous	Sahoo2012
Wuhe	Dsoushantuo II	WH09-6.0	6	632		29.94	4.36	9.99	3.79	0.7	1	Euxinic	Sahoo2012
Wuhe	Dsoushantuo II	WH09-6.3	6.3	632		27.25	3.87	10.13	3.84	0.7	1	Euxinic	Sahoo2012
Wuhe	Dsoushantuo II	WH09-6.5	6.5	632		58.11	4.25	9.33	2.46	0.3	0	Oxic	Sahoo2012
Wuhe	Dsoushantuo II	WH09-6.8	6.8	632		37.62	5.22	9.63	2.88	0.5	1	Euxinic	Sahoo2012
Wuhe	Dsoushantuo II	WH09-7.0	7	632		26.05	3.68	9.15	3.43	0.6	0.9	Euxinic	Sahoo2012
Wuhe	Dsoushantuo II	WH09-7.3	7.3	632		12.6	5.1	8.2	2.9	0.6	0.8	Euxinic	Sahoo2012
Wuhe	Dsoushantuo II	WH09-8.6	8.6	632		23.95	2.94	8.65	3.76	0.7	0.9	Euxinic	Sahoo2012
Wuhe	Dsoushantuo II	WH09-9.4	9.4	632		8	5.9	7.8	3.4	0.7	0.9	Euxinic	Sahoo2012
Wuhe	Dsoushantuo II	WH09-9.7	9.7	632		11.5	4.2	7.9	3	0.7	0.9	Euxinic	Sahoo2012
Wuhe	Dsoushantuo II	WH09-11.6	11.6	632		11.9	3.6	6.8	3	0.7	1	Euxinic	Sahoo2012
Wuhe	Dsoushantuo II	WH09-13.7	13.7	632		3.9	3.9	4.2	2.5	0.9	0.7	Euxinic	Sahoo2012
Yuanjia	Dsoushantuo II	WHH-5.6	5.6	632		13.4	9.3	9.9	0.7	0.65	0.9	Euxinic	Sahoo2012
Yuanjia	Dsoushantuo II	WHH-5.7	5.7	632		64.3	17.9	9.6	2.4	0.7	0.9	Euxinic	Sahoo2012
Yuanjia	Dsoushantuo II	WHH-5.9	5.9	632		120.1		9.4	1.9			Oxic	Sahoo2012
Yuanjia	Dsoushantuo II	WHH-6.3	6.3	632		135.9	19.7	8.8	2.7	0.7	0.9	Euxinic	Sahoo2012
Yuanjia	Dsoushantuo II	WHH-6.4	6.4	632		148	20.1	8.7	3.1	0.7	0.9	Euxinic	Sahoo2012
Yuanjia	Dsoushantuo II	WHH-6.8	6.8	632		97.3	12.5	7.6	2.9	0.8	0.9	Euxinic	Sahoo2012
Yuanjia	Dsoushantuo II	WHH-6.9	6.9	632		25.2	11	8.6	4.2	0.7	1	Euxinic	Sahoo2012
Yuanjia	Dsoushantuo II	WHH-7.2	7.2	632		37.3	8.8	7.1	4.2	0.9	1	Euxinic	Sahoo2012
Yuanjia	Dsoushantuo II	WHH-7.4	7.4	632		36.7	10.1	7.4	4.5	0.8	1	Euxinic	Sahoo2012
Yuanjia	Dsoushantuo II	WHH-7.6	7.6	632		10.6	8.7	8.5	0.6	0.3	0.7	Oxic	Sahoo2012
Yuanjia	Dsoushantuo II	WHH-9.1	9.1	632		0.1	8	6.2	0.6	0.1	0.2	Oxic	Sahoo2012
Yuanjia	Dsoushantuo II	WHH-9.5	9.5	632		0.1	8.2	6.2	0.7	0.2	0.4	Oxic	Sahoo2012
Lake Superior region	middle Rove Formation	R40		1786.09	0.34	32			11.11	0.63	0.9	Euxinic	Kendall2011
Lake Superior region	middle Rove Formation	R39		1788.87	1.29	20			7.13	0.5	0.84	Euxinic	Kendall2011
Lake Superior region	middle Rove Formation	R38		1789.36	1.27	10.5			19.59	0.88	0.95	Euxinic	Kendall2011
Lake Superior region	middle Rove Formation	R35		1795.09	1.11	24			8.63	0.55	0.88	Euxinic	Kendall2011
Lake Superior region	middle Rove Formation	R34		1795.75	1.13	20			7.76	0.51	0.85	Euxinic	Kendall2011
Lake Superior region	middle Rove Formation	R33		1797.71	1	32			9.47	0.64	0.91	Euxinic	Kendall2011
Lake Superior region	middle Rove Formation	R32		1798.36	0.49	35			7.83	0.54	0.89	Euxinic	Kendall2011
Lake Superior region	middle Rove Formation	R31		1798.69	0.91	42			6.27	0.52	0.87	Euxinic	Kendall2011
Lake Superior region	middle Rove Formation	R30		1799.84	0.94	24			5.21	0.54	0.88	Euxinic	Kendall2011
Lake Superior region	middle Rove Formation	R29		1800	1.13	29			4.23	0.49	0.85	Euxinic	Kendall2011
Lake Superior region	lower Rove Formation	R27		1810.15	0.67	52			5.4	0.75	0.58	Ferruginous	Kendall2011
Lake Superior region	lower Rove Formation	R26P		1811.03	0.55	52			5.14	0.79	0.47	Ferruginous	Kendall2011
Lake Superior region	lower Rove Formation	R26O		1811.05	0.6	42			4.98	0.67	0.5	Ferruginous	Kendall2011
Lake Superior region	lower Rove Formation	R26N		1811.07	0.41	42			4.62	0.37	0.54	Ferruginous	Kendall2011
Lake Superior region	lower Rove Formation	R26J		1811.09	0.2	15.4			4.54	0.67	0.83	Euxinic	Kendall2011
Lake Superior region	lower Rove Formation	R26I		1811.1	0.21	12.7			3.46	0.55	0.48	Ferruginous	Kendall2011
Lake Superior region	lower Rove Formation	R26H		1811.1	0.23	13.2			4.74	0.67	0.32	Ferruginous	Kendall2011
Lake Superior region	lower Rove Formation	R26F		1811.11	0.25	12.7			3.98	0.64	0.34	Ferruginous	Kendall2011
Lake Superior region	lower Rove Formation	R26E		1811.11	0.16	11.2			4.1	0.63	0.55	Ferruginous	Kendall2011
Lake Superior region	lower Rove Formation	R26D		1811.12	0.29	7.1			10.38	0.82	0.88	Euxinic	Kendall2011
Lake Superior region	lower Rove Formation	R26C		1811.12	0.32	15.2			5.8	0.65	0.75	Euxinic	Kendall2011
Lake Superior region	lower Rove Formation	R26B		1811.12	0.2	25			3.04	0.16	0.24	Ferruginous	Kendall2011
Lake Superior region	lower Rove Formation	R24		1820.13	-0.17	12.5			3.04	0.48	0.34	Ferruginous	Kendall2011
Lake Superior region	lower Rove Formation	R23-rpt		1820.62	-0.01	6.7			2.66	0.23	0.3	Ferruginous	Kendall2011
Lake Superior region	lower Rove Formation	R22		1821.76	-0.04	29			3.56	0.68	0.35	Ferruginous	Kendall2011
Lake Superior region	lower Rove Formation	R21		1822.25	0.21	26			4.56	0.73	0.37	Ferruginous	Kendall2011
Lake Superior region	lower Rove Formation	R20		1822.58	-0.21	34			3.75	0.51	0.33	Ferruginous	Kendall2011
Lake Superior region	lower Rove Formation	R19		1822.75	-0.23	23			3.46	0.48	0.3	Ferruginous	Kendall2011
Lake Superior region	lower Rove Formation	R18		1823.07	-0.01	7.9			3.64	0.38	0.28	Ferruginous	Kendall2011
Lake Superior region	lower Rove Formation	R17		1823.17	0.07	36			3.62	0.69	0.35	Ferruginous	Kendall2011
Lake Superior region	lower Rove Formation	R16		1823.24	0.05	21			3.55	0.61	0.31	Ferruginous	Kendall2011
Lake Superior region	lower Rove Formation	R15A-rpt		1825.53	0.5	7.9			3.82	0.42	0.42	Ferruginous	Kendall2011
Lake Superior region	lower Rove Formation	R14		1826.59	0.5	13.9			4.85	0.52	0.77	Euxinic	Kendall2011
Lake Superior region	lower Rove Formation	R12		1827.82	0.49	3.9			3.14	0.28	0.5	Ferruginous	Kendall2011
Lake Superior region	lower Rove Formation	R10		1832.56	0.11	6.5			3.87	0.37	0.62	Ferruginous	Kendall2011
Lake Superior region	lower Rove Formation	R9		1835.18	-0.01	14.1			3.3	0.35	0.5	Ferruginous	Kendall2011
Lake Superior region	lower Rove Formation	R8		1836	-0.14	14.3			3.6	0.33	0.51	Ferruginous	Kendall2011
	DoushantuoIV		5.5	555.5	0.075							Euxinic	Kendall2006
	DoushantuoIV		5.5	555.5	-0.645							Euxinic	Kendall2006
	Klein Naute	315.6		2515.2	1.27	1.01		1.22257	3.7793			Unknown	Voegelin2010
	Klein Naute	319.65		2515.8	1.06	0.35		0.836216	5.78154			Unknown	Voegelin2010
	Upper Nauga	333.15		2517.9	0.89	0.39		0.957944	5.99739			Unknown	Voegelin2010
	Upper Nauga	346.9		2520	1.12	0.63		0.407523	3.33637			Unknown	Voegelin2010
	Upper Nauga	395.8		2533.5	0.68	0.15		0.688026	1.55778			Unknown	Voegelin2010
	Upper Nauga	460.3		2551.2	0.49	0.24		0.492203	0.675179			Unknown	Voegelin2010
	Upper Nauga	480.64		2556.9	0.39	0.12		0.349305	2.57242			Unknown	Voegelin2010
	Upper Nauga	516.25		2563.7	0.51	0.96		2.20168	1.4051			Unknown	Voegelin2010
	Upper Nauga	545.1		2566.5	0.5	0.22		0.809754	0.850439			Unknown	Voegelin2010
	Upper Nauga	561.95		2568.1	0.6	0.31		0.740951	0.773007			Unknown	Voegelin2010
	Upper Nauga	567.4		2568.6	0.8	0.17		0.137605	1.06837			Unknown	Voegelin2010
	Upper Nauga	577.84		2569.7	0.85	0.56		1.02145	0.796799			Unknown	Voegelin2010
	Upper Nauga	619		2573.7	0.75	0.19		0.386353	0.660344			Unknown	Voegelin2010
	Upper Nauga	634.45		2575.2	0.78	0.17		0.285795	0.608604			Unknown	Voegelin2010
	Upper Nauga	667		2578.4	0.76	0.12		0.25404	0.649418			Unknown	Voegelin2010
	Lower Nauga	693.84		2581	1.04	0.17		0.19053	0.606734			Unknown	Voegelin2010
	Lower Nauga	699.23		2581.4	1.12	0.07		0.0370475				Unknown	Voegelin2010
	Lower Nauga	755.51		2585.3	0.67	0.15		0.2117	0.574421			Unknown	Voegelin2010
	Lower Nauga	796.22		2588.2	0.9	0.16		0.23287	0.903213			Unknown	Voegelin2010
	Lower Nauga	859.9		2592.7	0.62	0.07		0.164068	0.883779			Unknown	Voegelin2010
	Lower Nauga	911.8		2600.7	1.23	0.02		0.0476326	0.811768			Unknown	Voegelin2010
	Monteville	959.9		2614.8	1.08	0.12		0.322843				Unknown	Voegelin2010
	Monteville	987.24		2622.8	1.31	0.11		0.460448	1.9633			Unknown	Voegelin2010
	Boomplaas	1117.6		2654.9	0.81	0.22		0.703903				Unknown	Voegelin2010
	Boomplaas	1132.15		2656.8	0.13	0.14		0.365183				Unknown	Voegelin2010
	Boomplaas	1184.8		2663.7	0.48	0.07		0.222285				Unknown	Voegelin2010
	Vryburg	1198.4		2665.5	0.33	0.13		0.889141	2.59871			Unknown	Voegelin2010
	Vryburg	1207.3		2666.7	0.44	0.43		1.88943	8.92126			Unknown	Voegelin2010
	Vryburg	1211.3		2667.2	0.45	0.21		0.804461	3.65913			Unknown	Voegelin2010
	Klein Naute	287.6		2511.1	1.53	1.5		0.804461				Unknown	Voegelin2010
	Upper Nauga	331.9		2519.1	0.97	0.72		0.688026	5.65698			Unknown	Voegelin2010
	Upper Nauga	395.4		2527.6	0.87	0.38		0.460448	1.55667			Unknown	Voegelin2010
	Upper Nauga	503.16		2543.2	0.77	0.05		0.111143				Unknown	Voegelin2010
	Upper Nauga	570.16		2552.9	0.54	0.12		0.29638	0.64915			Unknown	Voegelin2010
	Upper Nauga	745.12		2569.5	0.81	0.4		0.852094	0.750397			Unknown	Voegelin2010
	Upper Nauga	790.18		2572.6	0.57	0.19		0.502788	0.560168			Unknown	Voegelin2010
	Lower Nauga	925.9		2581.5	0.44	0.12		0.0688026	0.648572			Unknown	Voegelin2010
	Lower Nauga	1094.84		2589.5	0.36	0.36		0.153483	2.18535			Unknown	Voegelin2010
	Lower Nauga	1229.94		2601	0.87	0.03		0.0582176				Unknown	Voegelin2010
	Lower Nauga	1302.78		2613.7	0.31	0.27			0.896817			Unknown	Voegelin2010
	Monteville	1386.26		2633.1	1.56	0.01		0.010585	1.43878			Unknown	Voegelin2010
	Monteville	1429.08		2642.6	1.12	0.26		0.27521	0.426991			Unknown	Voegelin2010
	Lokammonna	1458.42		2649.3	-0.69	0.33		0.12702	1.72232			Unknown	Voegelin2010
	Kuruman IF	185.16		2495	0.72	3.99						Anoxic	Wille2007
	Kuruman IF	185.16R		2495	0.72							Anoxic	Wille2007
	Kuruman IF	190.97		2495.9	0.81	1.01						Anoxic	Wille2007
	Kuruman IF	190.97R		2495.9	0.6							Anoxic	Wille2007
	Kuruman IF	190.97R		2495.9	0.76							Anoxic	Wille2007
	Kuruman IF	211		2498.99	0.66	0.71						Anoxic	Wille2007
	Kuruman IF	221		2500.54	0.6	2.01						Anoxic	Wille2007
	Klein Naute	240		2503.48	0.84	4.01						Anoxic	Wille2007
	Klein Naute	245.75		2504.37	1.19	4.52						Anoxic	Wille2007
	Klein Naute	245.75R		2504.37	1.15							Anoxic	Wille2007
	Klein Naute	250		2505.02	0.75	7.21						Anoxic	Wille2007
	Klein Naute	264		2507.19	0.44	2.84						Anoxic	Wille2007
	Klein Naute	280		2509.66	0.71	1.62						Anoxic	Wille2007
	Klein Naute	292.2		2511.55	1.04	2.05		3.96938				Anoxic	Wille2007
	Klein Naute	302		2513.06	1.17	5.07						Anoxic	Wille2007
	Klein Naute	317.6		2515.47	-0.04	0.79						Anoxic	Wille2007
	Klein Naute	322.02		2516.15	1.32	5.09						Anoxic	Wille2007
	upper Nauga	344.54		2519.64	0.08	1.92						Anoxic	Wille2007
	upper Nauga	385		2530.5	1.7	6						Anoxic	Wille2007
	upper Nauga	410.85		2537.62	0.94	2.79						Anoxic	Wille2007
	upper Nauga	444		2546.76	0.58	1.37						Anoxic	Wille2007
	upper Nauga	485		2558.05	0.37	1.47						Anoxic	Wille2007
	upper Nauga	485.23		2558.12	0.11	1.21						Anoxic	Wille2007
	upper Nauga	489.01		2559.16	1.14	3.91						Anoxic	Wille2007
	upper Nauga	491.15		2559.75	0.03	0.94		8.52094				Anoxic	Wille2007
	upper Nauga	499.32		2562	0.34	0.88		2.117				Anoxic	Wille2007
	upper Nauga	614.55		2573.26	0.99	5.83		7.30366				Anoxic	Wille2007
	upper Nauga	626		2574.37	0.52	6.94		1.00558				Anoxic	Wille2007
	upper Nauga	637		2575.45	0.31	1.05						Anoxic	Wille2007
	upper Nauga	637.55		2575.5	0.43	1.2		8.36216				Anoxic	Wille2007
	upper Nauga	637.55R		2575.5	0.5							Anoxic	Wille2007
	lower Nauga	696.3		2581.17	-0.01	2.47						Anoxic	Wille2007
	lower Nauga	721.63		2582.96	0.78	4.7		4.97496				Anoxic	Wille2007
	lower Nauga	733.4		2583.79	1.01	1.91		2.43455				Anoxic	Wille2007
	lower Nauga	738.95		2584.18	0.96	1.12		4.55156				Anoxic	Wille2007
	lower Nauga	743.1		2584.47	0.46	2.59		3.0379				Anoxic	Wille2007
	lower Nauga	798.5		2588.38	0.16	4.11		4.49863				Anoxic	Wille2007
	lower Nauga	830.9		2590.66	0.57	2.86						Anoxic	Wille2007
	lower Nauga	871.83		2593.55	0.52	1.82		11.1143				Anoxic	Wille2007
	lower Nauga	890.7		2594.88	0.52	2.68						Anoxic	Wille2007
	lower Nauga	892.4		2595	-0.29	0.27		7.56829				Anoxic	Wille2007
	Monteville	965.1		2616.33	-0.26	0.39		12.6491				Anoxic	Wille2007
	Monteville	970.75		2617.98	0.71	2.42		8.67971				Anoxic	Wille2007
	Monteville	980.12		2620.73	0.51	1.64						Anoxic	Wille2007
	Monteville	1019.9		2632.4	0.52	1.94		12.4903				Anoxic	Wille2007
	Monteville	1022.12		2633.05	0.5	2.26						Anoxic	Wille2007
	Monteville	1047.7		2640.55	0.48	8.32		10.1616				Anoxic	Wille2007
	Monteville	1049.1		2640.97	0.35	1.34						Anoxic	Wille2007
	Lokammona	1079.9		2650	0.09	0.98		5.13373				Anoxic	Wille2007
	Lokammona	1087.8		2651.03	0.32	0.94						Anoxic	Wille2007
	Boomplaas	1150.9		2659.3	0.03	1.41		6.08638				Anoxic	Wille2007
	Vryburg	1200.95		2665.85	0.14	1.68		8.25631				Anoxic	Wille2007
	Vryburg	1262.1		2676.27	0.16	1.01						Anoxic	Wille2007
	Fig Tree Group	553.5		3230	0.16	1.957						Anoxic	Wille2007
	Fig Tree Group	385.95		3230	0.11	1.829						Anoxic	Wille2007
	Fig Tree Group	496.3		3230	0.627	2.064						Anoxic	Wille2007
	Fig Tree Group	284.5		3230	0.13	2.227						Anoxic	Wille2007
	Fig Tree Group	603		3230	0.16	1.388						Anoxic	Wille2007
	Fig Tree Group	585		3230	-0.03	1.053						Anoxic	Wille2007
	Fig Tree Group	266		3230	0.22	2.363						Anoxic	Wille2007
	Fig Tree Group	233.6		3230	0.31	1.629						Anoxic	Wille2007
	Fig Tree Group	151.5		3230	0.04	1.98						Anoxic	Wille2007
	Fig Tree Group	435.75		3230	0.21	2.908						Anoxic	Wille2007
	Fig Tree Group	435.75		3230	0.07	1.3						Anoxic	Wille2007
	Fig Tree Group	01/78Fe		3230	0.684	0.75						Anoxic	Wille2007
	Timeball Hill formation	EBA1/14		2300	0.33	1.78						Anoxic	Wille2007
	Timeball Hill formation	EBA1/16		2300	-0.36	0.56						Anoxic	Wille2007
	Timeball Hill formation	BB11/41		2300	0.14	0.96						Anoxic	Wille2007
	Timeball Hill formation	BB11/37		2300	-0.15	3.7						Anoxic	Wille2007
	Boshoek Formation	EBA1/177		2300	0.33	1.78						Anoxic	Wille2007
	Silverton formation	BB11/18		2300	-0.107	0.75						Anoxic	Wille2007
	Silverton formation	LES1/42		2300	-0.29	0.16						Anoxic	Wille2007
	Silverton formation	LES1/60		2300	-0.17	0.44						Anoxic	Wille2007
	Zaonega Formation	3109562	129.91	2050	0.75	8.1	3.96	5.38	0.52	0.63	0.6	Ferruginous	Asael2013
	Zaonega Formation	3109566	131.4	2050	-0.74	6.5	3.06	4.72	0.93	0.67	0.31	Ferruginous	Asael2013
	Zaonega Formation	3109572	133.98	2050	0.2	43.8		3.16	3.37	0.44	0.87	Euxinic	Asael2013
	Zaonega Formation	3109640	134.23	2050	0.28	46.6	11.5	5.14	2.71	0.57	0.79	Euxinic	Asael2013
	Zaonega Formation	3109576	134.97	2050	0.16	72.3	10.81	6.3	1.86	0.78	0.78	Euxinic	Asael2013
	Zaonega Formation	3109578	135.2	2050	0.29	39.5	9.61	7.1	1.76	0.68	0.82	Euxinic	Asael2013
	Zaonega Formation	3109580	135.56	2050	0.24	23.1	6.36	6.12	1.44	0.78	0.82	Euxinic	Asael2013
	Zaonega Formation	3109582	136.06	2050	0.47	10.7	3.83	6.43	1.74	0.91	0.91	Euxinic	Asael2013
	Zaonega Formation	3109594	137.01	2050	0.24	15.5	4.55	6.52	1.9	0.86	0.88	Euxinic	Asael2013
	Zaonega Formation	3109596	137.33	2050	0.32	14.1	3.81	2.44	2.13	0.55	0.88	Euxinic	Asael2013
	Zaonega Formation	3109598	137.77	2050	0.27	23	4.58	5.27	2.8	0.3	0.86	Euxinic	Asael2013
	Zaonega Formation	3109600	137.97	2050	0.42	38.9	7.15	6.75	2.75	0.44	0.9	Euxinic	Asael2013
	Zaonega Formation	3109602	138.12	2050	0.27	33.6	9.9	5.46	2.32	0.39	0.85	Euxinic	Asael2013
	Zaonega Formation	3109604	138.71	2050	0.19	39.5	9.83	6.54	2.52	0.39	0.77	Euxinic	Asael2013
	Zaonega Formation	3109606	139.1	2050	-0.01	33	8.47	6.71	1.7			Anoxic	Asael2013
	Zaonega Formation	3109608	139.23	2050	-0.03	40.7	8.44	7.38	1.49			Anoxic	Asael2013
	Zaonega Formation	3109612	140.03	2050	0.23	11.2	4.33	5.31	2.02			Anoxic	Asael2013
	Zaonega Formation	3109614	140.29	2050	0.27	12	4.02	6.21	2.53	0.91	0.96	Euxinic	Asael2013
	Zaonega Formation	3109620	141.62	2050	0.38	12	3.34	5.96	2.74			Anoxic	Asael2013
	Zaonega Formation	3109622	142.65	2050	0.92	7.7	2.82	6.04	3.33	0.91	0.91	Euxinic	Asael2013
	Zaonega Formation	3109628	143.11	2050	0.39	4.1	3	5.68	2.28			Anoxic	Asael2013
	Zaonega Formation	3109638	145.53	2050	0.18	7.2	1.13	2.41	2.01	0.43	0.54	Ferruginous	Asael2013
	Zaonega Formation	3109658	146.14	2050	0.1	15.2	3.88	5.83	2.56			Anoxic	Asael2013
	Zaonega Formation	3109668	146.87	2050	0.09	12.3	3.83	5.65	2.17	0.69	0.47	Ferruginous	Asael2013
	Zaonega Formation	3109674	149.91	2050	0.62	4.1	1.27	6.13	2.44			Anoxic	Asael2013
	Zaonega Formation	3109676	150.84	2050	0.57	5.2	1.73	3.07	3.34			Anoxic	Asael2013
	Zaonega Formation	3109688	153.71	2050	0.39	7.1	2.22	8.02	2.86	1	0.7	Euxinic	Asael2013
	Zaonega Formation	3109748	157.83	2050	0.57	2	0.75	1.46	1.42	0.57	0.51	Ferruginous	Asael2013
	Zaonega Formation	3109706	158.43	2050	0.35	10.3	4.72	7.65	1.9	0.68	0.45	Ferruginous	Asael2013
	Zaonega Formation	3109708	159.75	2050	0.27	5.1	3.98	8.48	2.52	0.84	0.61	Ferruginous	Asael2013
	Zaonega Formation	3109712	161.34	2050	0.03		0.45	2.41	1.86	0.27	0.46	Ferruginous	Asael2013
	Zaonega Formation	3109722	162.56	2050	-0.02		0.65	1.97	1.57	0.27	0.49	Ferruginous	Asael2013
	Zaonega Formation	3109724	163.62	2050	0.5	1.7	1.71	3.83	2.71	0.21	0.51	Ferruginous	Asael2013
	Zaonega Formation	3109726	164.77	2050	0.33	5.1	2.85	5.48	1.68	1	0.62	Ferruginous	Asael2013
	Zaonega Formation	3109732	166.96	2050	0.36	11.9	6.01	7.68	1.24			Anoxic	Asael2013
	Zaonega Formation	3109736	167.74	2050	0.47	5.1	2.73	7.14	0.91			Anoxic	Asael2013
	Zaonega Formation	3109738	168.52	2050	0.31	6.5	3.16	6.32	0.89			Anoxic	Asael2013
	Zaonega Formation	3109740	169.02	2050	0.25	7	2.78	3.7	1.01	0.81	0.58	Ferruginous	Asael2013
	Zaonega Formation	3109744	169.93	2050	0.22	9.7	5.53	4.51	1.19	0.77	0.64	Ferruginous	Asael2013
	Zaonega Formation	3109746	170.47	2050	0.24	10.5	6.29	5.1	1.69			Anoxic	Asael2013
	Zaonega Formation	3109752	171.07	2050	0.36	25.5	8.13	5.74	2.42	0.89	0.61	Ferruginous	Asael2013
	Zaonega Formation	3109758	171.81	2050	0.14	17.4	4.89	4.42	2.27			Anoxic	Asael2013
	Zaonega Formation	3109760	172.23	2050	0.09	21.6	4.77	3.88	2.64	0.37	0.55	Ferruginous	Asael2013
	Zaonega Formation	3109764	173.35	2050	-0.1	15.5	4.79	4.16	3.74			Anoxic	Asael2013
	Zaonega Formation	3109778	175.3	2050	0.78	4.6	1.62	6.76	2.66	1	0.57	Ferruginous	Asael2013
	Carajás Formation	AM-02	301	2750	1.8	12.1	4.4	5.12315	16.3			Anoxic	Cabral2013
	Carajás Formation	AM-03	302	2750	1.43	11.4	4.8	5.70532	11.1	0.38	0.88	Euxinic	Cabral2013
	Carajás Formation	AM-04A	304	2750	1.3	11.5	2.4	7.21369	11.7	0.4	0.89	Euxinic	Cabral2013
	Carajás Formation	AM-05A	306	2750	0.48	8.7	3.4	7.1343	2.04			Anoxic	Cabral2013
	Carajás Formation	AM-09	310	2750	0.88	18.8	2.5	5.90115	10.7	1	0	Ferruginous	Cabral2013
	Carajás Formation	AM-11	316	2750	1.16	17	3.4	7.22956	7.83	0.65	0.59	Ferruginous	Cabral2013
	Carajás Formation	AM-16A	283	2750	0.53	5.7		6.26104	18			Anoxic	Cabral2013
	Carajás Formation	AM-17	315	2750	0.77	13	2.6	6.20282	10.2	0.49	0.72	Euxinic	Cabral2013
	Carajás Formation	AM-18A	320	2750	0.73	18.3	2.6	6.16577	10.7	0.87	0.46	Ferruginous	Cabral2013
	Carajás Formation	AM-21-2	211.78	2750	0.66	5	2	5.58359	8.39	0.32	0.89	Euxinic	Cabral2013
	Carajás Formation	AM-21-3	211.81	2750	0.17	0.7	2.2	7.00199	5.68			Anoxic	Cabral2013
	Carajás Formation	AM-21-5	211.87	2750	0.88	28.6	1.7	4.93262	14.5	0.64	0.95	Euxinic	Cabral2013
	Carajás Formation	AM-21-6	211.9	2750	0.49	4.1	2.8	6.20282	9.08	0.56	0.92	Euxinic	Cabral2013
	Carajás Formation	AM-21-7	211.93	2750	0.69	4.7	3.2	6.36159	8.38			Anoxic	Cabral2013
	Carajás Formation	AM-21-8	211.96	2750	0.51	2.1	4.5	7.21369	6.63			Anoxic	Cabral2013
	Carajás Formation	AM-21-9	211.99	2750	0.67	5.8	3.1	7.28249	5.75	0.5	0.93	Euxinic	Cabral2013
	Duffer Formation, Warrawoona Group	194593	58.2	3460	0.44	3.6	3.7	11.1037	4.91696			Anoxic	Wille2013
	Duffer Formation, Warrawoona Group	194594	102.4	3460	0.49	3.1	4.7	13.3424	4.85401			Anoxic	Wille2013
	Duffer Formation, Warrawoona Group	194595	158.7	3460	0.27	3.9	4.9	13.3848	2.89562			Anoxic	Wille2013
	Duffer Formation, Warrawoona Group	194596	190.9	3460	0.39	2.4	3	11.8817	2.72077			Anoxic	Wille2013
	Duffer Formation, Warrawoona Group	194597	219.2	3460	0.22	2.6	2.9	9.8864	2.10527			Anoxic	Wille2013
	Nullagine Group, De Grey Supergroup	194598	74.5	2940	0.49	1.5	2.1	9.3942	6.5746			Anoxic	Wille2013
	Nullagine Group, De Grey Supergroup	194599	86	2940	0.57	1.5	1.9	8.38862	7.00125			Anoxic	Wille2013
	Nullagine Group, De Grey Supergroup	194600	122	2940	0.44	1.6	2.3	10.3151	7.14813			Anoxic	Wille2013
	Nullagine Group, De Grey Supergroup	197401	164.6	2940	0.42	1.5	2.2	10.2357	6.65853			Anoxic	Wille2013
	Nullagine Group, De Grey Supergroup	197402	183.9	2940	0.48	1.5	2.3	10.1881	5.81223			Anoxic	Wille2013
	Mount Roe Basalt	194587	85.3	2770	0.57	2.5	2.9	12.1198	4.64419			Anoxic	Wille2013
	Mount Roe Basalt	194588	95.9	2770	0.39	2.7	3.5	11.3471	3.59505			Anoxic	Wille2013
	Mount Roe Basalt	194589	113.9	2770	0.22	3.4	4.2	16.6926	1.44082			Anoxic	Wille2013
	Mount Roe Basalt	194590	173.5	2770	0.5	4.5	3.7	11.8658	4.06366			Anoxic	Wille2013
	Mount Roe Basalt	194591	267.7	2770	0.25	3.6	4.4	17.0525	0.741391			Anoxic	Wille2013
	Hardey Formation, Fortescue Group, Mount Bruce Supergroup	197403	98.3	2760	0.48	3.4	4.4	11.9028	4.88199			Anoxic	Wille2013
	Hardey Formation, Fortescue Group, Mount Bruce Supergroup	197404	111.1	2760	0.48	2.9	5.3	11.887	4.42037			Anoxic	Wille2013
	Hardey Formation, Fortescue Group, Mount Bruce Supergroup	197405	124.3	2760	0.41	2.8	3.9	11.6541	4.33644			Anoxic	Wille2013
	Hardey Formation, Fortescue Group, Mount Bruce Supergroup	197406	141.2	2760	0.53	3.6	6	12.358	4.30147			Anoxic	Wille2013
	Barberton Greenstone Belt. Onverwacht group, Middle Marker	01/042		3400	0.03	3.21						Unknown	Siebert2005
	Barberton Greenstone Belt. Fig Tree Group	99/027		3230	0.07	1.53		6.24516	5.17575			Anoxic	Siebert2005
	Barberton Greenstone Belt. Fig Tree Group	99/029		3230	0.18	1.37		6.88026	8.11334			Anoxic	Siebert2005
	Barberton Greenstone Belt. Fig Tree Group	99/034		3230	0.33	1.72		7.35658	6.5746			Anoxic	Siebert2005
	Barberton Greenstone Belt. Fig Tree Group	99/038		3230	-0.09	1.33		7.14488	12.1001			Anoxic	Siebert2005
	Barberton Greenstone Belt. Fig Tree Group	99/039		3230	0.13	1.3		9.79114	8.32316			Anoxic	Siebert2005
	Barberton Greenstone Belt. Fig Tree Group	BH4550/435.55m		3230	0.07	1.3						Unknown	Siebert2005
	Barberton Greenstone Belt. Moodies Group	01/015		3150	0.27	0.92						Unknown	Siebert2005
	Barberton Greenstone Belt. Moodies Group	01/018		3150	0.11	1.29		7.30366	6.78443			Anoxic	Siebert2005
	Barberton Greenstone Belt. Moodies Group	99/021		3100	-0.23	0.84		7.35658	6.78443			Anoxic	Siebert2005
	Barberton Greenstone Belt. Moodies Group	99/025		3150	0.26	1.83		3.12258	25.1793			Anoxic	Siebert2005
	Barberton Greenstone Belt. Moodies Group	01/078 Fe		3150	0.57	0.89						Unknown	Siebert2005
	Belingwe Greenstone Belt	BES-63		2700	0.4	6.01						Anoxic	Siebert2005
	Belingwe Greenstone Belt	BES-21		2700	0.33	1.14						Anoxic	Siebert2005
	Belingwe Greenstone Belt	BES-54		2700	0.87	2.2						Anoxic	Siebert2005
	Belingwe Greenstone Belt	BES-6		2700	0.82	2.5						Anoxic	Siebert2005
	Belingwe Greenstone Belt	BES-7		2700	0.77	2.51						Anoxic	Siebert2005
	Belingwe Greenstone Belt	BES-10		2700	0.3	1.09						Unknown	Siebert2005
	Belingwe Greenstone Belt	CHS-6		2600	0.2	0.61						Anoxic	Siebert2005
	Witwatersrand Supergroup	99/015		2950	0.26	0.62		2.16993	41.7557			Anoxic	Siebert2005
	Ventersdorp Supergroup	99/019		2600	0.28	1.86		9.73821	6.29483			Anoxic	Siebert2005
	Transvaal Supergroup	99/02		2500	0.59	2.07		20.9583	0.699425			Anoxic	Siebert2005
	Transvaal Supergroup	99/03		2500	0.45	1		17.7299	0.27977			Anoxic	Siebert2005
	Transvaal Supergroup	BB 11/37		2300	-0.05	3.72						Anoxic	Siebert2005
	Transvaal Supergroup	EBA 1/177		2200	0.09	0.57						Anoxic	Siebert2005
	Transvaal Supergroup	BB 11/18		2200	-0.2	0.71						Anoxic	Siebert2005
	Transvaal Supergroup	EBA 1/16		2300	-0.36	0.56						Anoxic	Siebert2005
	El Mreiti Group	F4-11	35.3	1100		3				0.23	0.85	Oxic	Gilleaudeau2013
	El Mreiti Group	F4-12	37.7	1100		0				0.1	0.3	Oxic	Gilleaudeau2013
	El Mreiti Group	F4-14	42.2	1100		0				0.24	0.75	Oxic	Gilleaudeau2013
	El Mreiti Group	F4-24	55.9	1100		9				0.6	0.95	Euxinic	Gilleaudeau2013
	El Mreiti Group	F4-25	57	1100		10				0.42	0.95	Euxinic	Gilleaudeau2013
	El Mreiti Group	F4-27	59.85	1100		0				0.29	0.87	Oxic	Gilleaudeau2013
	El Mreiti Group	F4-28	60.85	1100		0				0.38	0.89	Euxinic	Gilleaudeau2013
	El Mreiti Group	F4-29	62.5	1100		2				0.68	0.91	Euxinic	Gilleaudeau2013
	El Mreiti Group	F4-30	63.55	1100		14				0.49	0.87	Euxinic	Gilleaudeau2013
	El Mreiti Group	F4-31	64.75	1100		0				0.38	0.91	Euxinic	Gilleaudeau2013
	El Mreiti Group	F4-32	65.3	1100		4				0.55	0.85	Euxinic	Gilleaudeau2013
	El Mreiti Group	F4-34	67.55	1100		5				0.56	0.96	Euxinic	Gilleaudeau2013
	El Mreiti Group	F4-35	68.15	1100		3				0.44	0.95	Euxinic	Gilleaudeau2013
	El Mreiti Group	F4-36	69.2	1100		3				0.07	0	Oxic	Gilleaudeau2013
	El Mreiti Group	F4-37	69.8	1100		0				0.12	0.31	Oxic	Gilleaudeau2013
	El Mreiti Group	F4-44	77.65	1100		0				0.92	0.84	Euxinic	Gilleaudeau2013
	El Mreiti Group	F4-45	78	1100		10				0.47	0.96	Euxinic	Gilleaudeau2013
	El Mreiti Group	F4-46	79	1100		0				0.48	0.82	Euxinic	Gilleaudeau2013
	El Mreiti Group	F4-47	80.1	1100		9				0.16	0.81	Oxic	Gilleaudeau2013
	El Mreiti Group	F4-51	85.3	1100		10				0.55	0.98	Euxinic	Gilleaudeau2013
	El Mreiti Group	F4-52	86.1	1100		0				0.14	0.68	Oxic	Gilleaudeau2013
	El Mreiti Group	F4-55	90.9	1100		13				0.56	0.83	Euxinic	Gilleaudeau2013
	El Mreiti Group	F4-57	92	1100		0				0.13	0.7	Oxic	Gilleaudeau2013
	El Mreiti Group	F4-59	94.7	1100		0				0.2	0.81	Oxic	Gilleaudeau2013
	El Mreiti Group	F4-60	96.1	1100		2				0.64	0.96	Euxinic	Gilleaudeau2013
	El Mreiti Group	F4-61	98.55	1100		11				0.76	0.96	Euxinic	Gilleaudeau2013
	El Mreiti Group	F4-65	102.15	1100		0				1	0.12	Ferruginous	Gilleaudeau2013
	El Mreiti Group	F4-71	114.8	1100		0				0.14	0	Oxic	Gilleaudeau2013
	El Mreiti Group	F4-73	119.75	1100		0				0.2	0	Oxic	Gilleaudeau2013
	El Mreiti Group	F4-77	129.7	1100		0				0.16	0	Oxic	Gilleaudeau2013
	El Mreiti Group	F4-82	142.55	1100		0				0.07	0.03	Oxic	Gilleaudeau2013
	El Mreiti Group	F4-94	172.1	1100		0				0.09	0.21	Oxic	Gilleaudeau2013
	Atar Group	R4-2	25.2	1100		0						Unknown	Gilleaudeau2013
	Atar Group	R4-6	26.85	1100		0				0.09	0.3	Oxic	Gilleaudeau2013
	Atar Group	R4-8	27.75	1100		0				0.02	0.45	Oxic	Gilleaudeau2013
	Atar Group	R4-9	28.15	1100		0				0.03	0.53	Oxic	Gilleaudeau2013
	Atar Group	R4-12	29.35	1100		0				0.25	0.54	Oxic	Gilleaudeau2013
	Atar Group	R4-16	31	1100		0				0.04	0	Oxic	Gilleaudeau2013
	Atar Group	R4-17	31.4	1100		0				0.1	0.07	Oxic	Gilleaudeau2013
	Atar Group	R4-18	31.85	1100		0				0.4	0.97	Euxinic	Gilleaudeau2013
	Atar Group	R4-25	34.75	1100		0				0.11	0.74	Oxic	Gilleaudeau2013
	Atar Group	R4-26	35.15	1100		0				0.44	0.93	Euxinic	Gilleaudeau2013
	Atar Group	R4-28	36.05	1100		0				0.28	0.1	Oxic	Gilleaudeau2013
	Atar Group	R4-31	37.35	1100		0				0.64	0.1	Ferruginous	Gilleaudeau2013
	Atar Group	R4-32	37.85	1100		0				0.28	0.36	Oxic	Gilleaudeau2013
	Atar Group	R4-33	38.25	1100		0				0.12	0.96	Oxic	Gilleaudeau2013
	Atar Group	R4-34	38.45	1100		0				0.72	0.94	Euxinic	Gilleaudeau2013
	Atar Group	R4-35	38.85	1100		0				0.19	0.44	Oxic	Gilleaudeau2013
	Atar Group	R4-37	39.6	1100		0				0.28	0.99	Oxic	Gilleaudeau2013
	Atar Group	R4-38	40.05	1100		0				0.44	0.89	Euxinic	Gilleaudeau2013
	Atar Group	R4-40	40.7	1100		0				0.11	0.77	Oxic	Gilleaudeau2013
	Atar Group	R4-43	41.55	1100		0				0.47	0.74	Euxinic	Gilleaudeau2013
	Atar Group	R4-44	41.95	1100		0				0.04	0.62	Oxic	Gilleaudeau2013
	Atar Group	R4-45	42.35	1100		0				0.11	0.73	Oxic	Gilleaudeau2013
	Atar Group	R4-46	42.85	1100		0				0.33	0.94	Oxic	Gilleaudeau2013
	Atar Group	R4-47	43.25	1100		0				0.78	0.94	Euxinic	Gilleaudeau2013
	Atar Group	R4-48	43.65	1100		0				0.75	0.93	Euxinic	Gilleaudeau2013
	Atar Group	R4-49	44.1	1100		0				0.19	0.92	Oxic	Gilleaudeau2013
	Atar Group	R4-50	44.5	1100		0				0.83	0.98	Euxinic	Gilleaudeau2013
	Atar Group	R4-53	45.8	1100		0				0.52	0.99	Euxinic	Gilleaudeau2013
	Atar Group	R4-55	46.5	1100		0				0.76	0.69	Ferruginous	Gilleaudeau2013
	Atar Group	R4-56	47	1100		0				0.6	0.96	Euxinic	Gilleaudeau2013
	Atar Group	R4-59	48.25	1100		0				0.62	0.83	Euxinic	Gilleaudeau2013
	Atar Group	R4-60	48.9	1100		0				0.66	0.9	Euxinic	Gilleaudeau2013
	Atar Group	R4-61	49.4	1100		0				0.33	0.82	Oxic	Gilleaudeau2013
	Atar Group	R4-64	50.7	1100		0				0.62	0.96	Euxinic	Gilleaudeau2013
	Atar Group	R4-65	51.05	1100		0				0.12	0.82	Oxic	Gilleaudeau2013
	Atar Group	R4-67	52	1100		0				0.07	0.66	Oxic	Gilleaudeau2013
	Atar Group	R4-69	52.95	1100		0				0.05	0.86	Oxic	Gilleaudeau2013
	Atar Group	R4-70	53.35	1100		0				0.18	0.85	Oxic	Gilleaudeau2013
	Atar Group	R4-73	54.5	1100		0				0.14	0.95	Oxic	Gilleaudeau2013
	Atar Group	R4-76	55.65	1100		0				0.27	0.73	Oxic	Gilleaudeau2013
	Atar Group	R4-79	56.8	1100		0				0.62	0.94	Euxinic	Gilleaudeau2013
	Atar Group	R4-80	57.25	1100		1				0.65	0.98	Euxinic	Gilleaudeau2013
	Atar Group	R4-81	57.7	1100		0				0.21	0.46	Oxic	Gilleaudeau2013
	Atar Group	R4-82	58.1	1100		0				0.31	0.91	Oxic	Gilleaudeau2013
	Atar Group	R4-83	58.5	1100		0				0.34	0.53	Oxic	Gilleaudeau2013
	Atar Group	R4-84	58.9	1100		0				0.35	0.88	Oxic	Gilleaudeau2013
	Atar Group	R4-85	59.3	1100		0				0.18	0.96	Oxic	Gilleaudeau2013
	Atar Group	R4-86	59.7	1100		0				0.63	0.96	Euxinic	Gilleaudeau2013
	Atar Group	R4-88	60.3	1100		0				0.58	1	Euxinic	Gilleaudeau2013
	Atar Group	R4-89	60.75	1100		0				0.35	1	Oxic	Gilleaudeau2013
	Atar Group	R4-90	61.2	1100		0				0.4	0.93	Euxinic	Gilleaudeau2013
	Atar Group	R4-91	61.65	1100		0				0.77	0.87	Euxinic	Gilleaudeau2013
	Atar Group	R4-92	62.1	1100		0				0.51	0.91	Euxinic	Gilleaudeau2013
	Atar Group	R4-93	62.5	1100		0				0.04	0.74	Oxic	Gilleaudeau2013
	Atar Group	R4-94	62.95	1100		0				0.37	0.36	Oxic	Gilleaudeau2013
	Atar Group	R4-95	63.5	1100		0				0.66	0.76	Euxinic	Gilleaudeau2013
	Atar Group	R4-97	64.4	1100		0				0.53	0.96	Euxinic	Gilleaudeau2013
	Atar Group	R2-1	19.1	1100		0				0.47	0.97	Euxinic	Gilleaudeau2013
	Atar Group	R2-2	19.3	1100		0				0.52	0.98	Euxinic	Gilleaudeau2013
	Atar Group	R2-3	19.5	1100		0				0.69	0.98	Euxinic	Gilleaudeau2013
	Atar Group	R2-4	19.7	1100		0				0.68	0.98	Euxinic	Gilleaudeau2013
	Atar Group	R2-6	20.1	1100		0				0.8	0.99	Euxinic	Gilleaudeau2013
	Atar Group	R2-7	20.35	1100		0				0.74	0.98	Euxinic	Gilleaudeau2013
	Atar Group	R2-8	20.6	1100		0				0.6	0.98	Euxinic	Gilleaudeau2013
	Atar Group	R2-12	21.4	1100		0				0.33	0.96	Oxic	Gilleaudeau2013
	Atar Group	R2-13	21.75	1100		0				1	0.52	Ferruginous	Gilleaudeau2013
	Atar Group	R2-14	21.95	1100		0				0.54	0.98	Euxinic	Gilleaudeau2013
	Atar Group	R2-15A	90.55	1100		0				0.99	0.95	Euxinic	Gilleaudeau2013
	Atar Group	R2-15B	90.55	1100		21				0.38	0.91	Euxinic	Gilleaudeau2013
	Atar Group	R2-16	91.1	1100		0				0.97	0.94	Euxinic	Gilleaudeau2013
	Atar Group	R2-17A	91.6	1100		0				0.83	0.99	Euxinic	Gilleaudeau2013
	Atar Group	R2-17B	91.6	1100		0				0.96	0.99	Euxinic	Gilleaudeau2013
	Atar Group	R2-18	91.9	1100		0				0.89	0.99	Euxinic	Gilleaudeau2013
	Atar Group	R2-19	92.1	1100		1				0.97	0.97	Euxinic	Gilleaudeau2013
	Atar Group	R2-24	96.8	1100		0				0.89	0.97	Euxinic	Gilleaudeau2013
	Atar Group	R2-25A	96.9	1100		0				0.92	0.99	Euxinic	Gilleaudeau2013
	Atar Group	R2-25B	96.9	1100		1				1	0.99	Euxinic	Gilleaudeau2013
	Atar Group	R2-27	97.65	1100		0				0.35	0.89	Oxic	Gilleaudeau2013
	Atar Group	R2-28	97.95	1100		0				0.69	0.97	Euxinic	Gilleaudeau2013
	Atar Group	R2-29A	98.5	1100		0				0.91	0.99	Euxinic	Gilleaudeau2013
	Atar Group	R2-30	98.8	1100		0				0.69	0.99	Euxinic	Gilleaudeau2013
	Atar Group	R2-31	99.15	1100		1				1	0.99	Euxinic	Gilleaudeau2013
	Atar Group	R2-32	99.5	1100		0				0.84	0.99	Euxinic	Gilleaudeau2013
	Atar Group	R2-33	99.8	1100		0				0.65	0.99	Euxinic	Gilleaudeau2013
	Atar Group	R2-34	100.1	1100		0				0.73	0.98	Euxinic	Gilleaudeau2013
	Atar Group	R2-35	100.15	1100		0				0.74	0.97	Euxinic	Gilleaudeau2013
	Atar Group	R2-40	100.65	1100		0				0.82	0.99	Euxinic	Gilleaudeau2013
	Atar Group	R2-41	100.75	1100		3				0.74	0.99	Euxinic	Gilleaudeau2013
	Atar Group	R2-42	100.95	1100		0				0.73	0.97	Euxinic	Gilleaudeau2013
	Atar Group	R2-43A	101.15	1100		0				0.77	0.98	Euxinic	Gilleaudeau2013
	Atar Group	R2-43B	101.15	1100		0				0.73	0.98	Euxinic	Gilleaudeau2013
	Atar Group	R2-44	101.35	1100		4				0.9	0.97	Euxinic	Gilleaudeau2013
	Atar Group	R2-45	101.55	1100		0				0.88	0.99	Euxinic	Gilleaudeau2013
	Atar Group	R2-46	101.85	1100		1				0.93	0.99	Euxinic	Gilleaudeau2013
	Atar Group	R2-47	102.1	1100		0				0.67	0.98	Euxinic	Gilleaudeau2013
	Atar Group	R2-48	102.35	1100		6				0.81	0.99	Euxinic	Gilleaudeau2013
	Hetang	04HT-12	30	519.875		78.9	30.5					Euxinic	Zhou2009
	Hetang	04HT-11	27	520.01		36.9	34.5					Euxinic	Zhou2009
	Hetang	04HT-10	25	520.1		47.1	25.8					Euxinic	Zhou2009
	Hetang	04HT-9	23	520.19		20.1	54.8					Euxinic	Zhou2009
	Hetang	04HT-8	21	520.28		21.2	55.4					Euxinic	Zhou2009
	Hetang	04HT-7	19	520.37		36.3	46.5					Euxinic	Zhou2009
	Hetang	04HT-6	17	520.46		98	167					Euxinic	Zhou2009
	Hetang	04HT-5	15	520.55		137	41.7					Euxinic	Zhou2009
	Hetang	04HT-4	12.5	520.663		169	121.2					Euxinic	Zhou2009
	Hetang	04HT-3	9.5	520.798		157	94.9					Euxinic	Zhou2009
	Hetang	04HT-2	7	520.91		265	96.9					Euxinic	Zhou2009
	Hetang	04HT-1	5	521		210	131					Euxinic	Zhou2009
	Niutitang	GZW27		518		79.7	25.5					Euxinic	Jiang2006
	Niutitang	GZW28		518		26.2	13.1					Euxinic	Jiang2006
	Niutitang	GZW29		518		25.6	13					Euxinic	Jiang2006
	Niutitang	GZW30		518		23.3	11.6					Euxinic	Jiang2006
	Niutitang	ZN28		518		173	21.5					Euxinic	Jiang2006
	Niutitang	ZN29		518		41.9	41.2					Euxinic	Jiang2006
	Niutitang	ZN30		518		70.2	31.6					Euxinic	Jiang2006
	Niutitang	ZN31		518		53.9	80.9					Euxinic	Jiang2006
	Niutitang	ZN32		518		74.4	57.1					Euxinic	Jiang2006
	Niutitang	ZN33		518		80.5	81					Euxinic	Jiang2006
	Niutitang	ZN34		518		132	71.5					Euxinic	Jiang2006
	Niutitang	ZN35		518		315	66.7					Euxinic	Jiang2006
	Niutitang	ZN35-1		518		261	80.9					Euxinic	Jiang2006
	Niutitang	HN-1a		521		2027	57.2					Euxinic	Jiang2006
	Niutitang	HN-1b		521		552	16.6					Euxinic	Jiang2006
	Niutitang	HN-1c		521		26973	90.6					Euxinic	Jiang2006
	Niutitang	HN-1d		521		1407	5.72					Euxinic	Jiang2006
	Niutitang	HN-2a		521		1203	61.9					Euxinic	Jiang2006
	Niutitang	HN-2b		521		490	34.2					Euxinic	Jiang2006
	Niutitang	HN-2c		521		19677	123					Euxinic	Jiang2006
	Niutitang	HN-2d		521		1007	6.8					Euxinic	Jiang2006
	Niutitang	GZ-1a		521		369	28.5					Euxinic	Jiang2006
	Niutitang	GZ-1b		521		76.8	17.3					Euxinic	Jiang2006
	Niutitang	GZ-1c		521		418	20.5					Euxinic	Jiang2006
	Niutitang	GZ-1d		521		16.6	2.82					Euxinic	Jiang2006
Xiaoerbulake	Yuertusi Fm.	XCM10-5	7.7972972972973	535.2		6.04	21.1					Unknown	Yu2009
Xiaoerbulake	Yuertusi Fm.	XCM10-4	6.97297297297297	535.842		14.8	25.6					Unknown	Yu2009
Xiaoerbulake	Yuertusi Fm.	XCM10-3	6.08108108108108	536.537		24	32.8					Unknown	Yu2009
Xiaoerbulake	Yuertusi Fm.	XCM10-2	5.13513513513514	537.274		47.8	52					Unknown	Yu2009
Xiaoerbulake	Yuertusi Fm.	XCM10-1	4.37837837837838	537.863		35	69.2					Unknown	Yu2009
Xiaoerbulake	Yuertusi Fm.	XCM9-2	4.02702702702703	538.137		40.9	70.6					Unknown	Yu2009
Xiaoerbulake	Yuertusi Fm.	XCM9-1	3.83783783783784	538.284		42.6	65.9					Unknown	Yu2009
Xiaoerbulake	Yuertusi Fm.	XCM8-1	3.13513513513514	538.832		57.1	71.8					Unknown	Yu2009
Xiaoerbulake	Yuertusi Fm.	XCM7-1	2.17567567567568	539.579		78.9	194.9					Unknown	Yu2009
Xiaoerbulake	Yuertusi Fm.	XCM-5	1.48648648648649	540.116		1.1	74.4					Unknown	Yu2009
Xiaoerbulake	Yuertusi Fm.	XCM-3	1.22972972972973	540.316		9.9	27					Unknown	Yu2009
Xiaoerbulake	Yuertusi Fm.	XCM2-1	0.351351351351351	541		11.6	37.1					Unknown	Yu2009
Sugaitebulake	Yuertusi Fm.	SCM5-5	6.97297297297297	535.2		16	20.3					Unknown	Yu2009
Sugaitebulake	Yuertusi Fm.	SCM5-4	6.08108108108108	535.975		23.9	28.2					Unknown	Yu2009
Sugaitebulake	Yuertusi Fm.	SCM5-3	5.13513513513514	536.797		27.6	40.4					Unknown	Yu2009
Sugaitebulake	Yuertusi Fm.	SCM5-2	4.37837837837838	537.454		25.3	46.6					Unknown	Yu2009
Sugaitebulake	Yuertusi Fm.	SCM5-1	3.90540540540541	537.865		27.8	45.5					Unknown	Yu2009
Sugaitebulake	Yuertusi Fm.	SCM4-2	3.13513513513514	538.534		33.2	65.9					Unknown	Yu2009
Sugaitebulake	Yuertusi Fm.	SCM4-1	2.17567567567568	539.368		55.3	148.9					Unknown	Yu2009
Sugaitebulake	Yuertusi Fm.	SCM3-1	1.24324324324324	540.178		26.7	89.8					Unknown	Yu2009
Sugaitebulake	Yuertusi Fm.	SCM2-1	0.743243243243243	540.613		13.7	33.8					Unknown	Yu2009
Sugaitebulake	Yuertusi Fm.	SCM1-1	0.297297297297297	541		7.16	21.4					Unknown	Yu2009
